# Supplementary material for: Common Gene Variants in the Tumor Necrosis Factor (TNF) and TNF Receptor Superfamilies and NF-kB Transcription Factors and Non-Hodgkin Lymphoma Risk
Source: PLoS One. 2009 Apr 24;4(4):e5360. doi: 10.1371/journal.pone.0005360 (PMC2669130; doi:10.1371/journal.pone.0005360)
Supplement: Table S6 — Supplemental Table 6 (2.33 MB XLS) [file pone.0005360.s006.xls]

## Sheet: SNP_results
Supplemental Table 6. Odds ratios, 95% confidence intervals and p-trend for all SNPs (with p-trends<0.01) with NHL subtypes (DLBCL, follicular, CLL/SLL and marginal zone lymphomas) in the pooled population (adjusted for age, sex, race, and study site).
				All NHL																									DLBCL
				Common homozygote (referent)				Heterozygote								Homozygote variant								Codominant model					Common homozygote (referent)			Heterozygote							Homozygote variant							Codominant model
Candidate gene			SNP500 Alias*		Controls	Cases			Controls	Cases							Controls	Cases												Cases			Cases							Cases
	Gene	dbSNP ID		Genotype	N	N		Genotype	N	N	OR	(95% CI)		P		Genotype	N	N	OR	(95% CI)		P		OR	(95% CI)		P		Genotype	N		Genotype	N	OR	(95% CI)		P		Genotype	N	OR	(95% CI)		P		OR	(95% CI)		P
CD40	RPL13P2	rs6131012	RPL13P2-02	AA	696	752		AG	834	901	0.989369	0.859201	1.13926	0.881951		GG	270	283	0.949111	0.778165	1.15761	0.606214		0.97774	0.890032	1.07409	0.638751		AA	235		AG	281	0.984888	0.804651	1.2055	0.882611		GG	80	0.858569	0.640634	1.15064	0.307393		0.941077	0.821355	1.07825	0.381705
		rs6032661	RPL13P2-05	AA	1090	1216		AG	611	654	0.972026	0.845453	1.11755	0.690177		GG	106	73	0.640384	0.468264	0.875771	0.00526246		0.893023	0.798653	0.998543	0.047084		AA	369		AG	207	1.02756	0.841434	1.25485	0.789759		GG	23	0.682553	0.426463	1.09242	0.11148		0.934542	0.795596	1.09775	0.409758
	CD40	rs6065926	CD40-14	GG	1046	1065		AG	660	738	1.06855	0.930919	1.22652	0.34597		AA	101	141	1.33043	1.01269	1.74787	0.0403134		1.11091	0.998657	1.23578	0.052961		GG	324		AG	224	1.05395	0.863661	1.28618	0.604992		AA	52	1.58539	1.10436	2.27594	0.0124877		1.16412	1.00121	1.35355	0.0481908
		rs6074021	CD40-24	CC	658	643		CG	823	938	1.10965	0.958499	1.28463	0.163739		GG	320	355	1.07787	0.891519	1.30317	0.438774		1.04865	0.955673	1.15068	0.315934		CC	211		CG	279	0.987947	0.801131	1.21832	0.909718		GG	105	0.949359	0.722316	1.24777	0.709405		0.976364	0.853991	1.11627	0.726276
		rs6131014	CD40-26	TT	932	975		CT	730	806	1.03366	0.902299	1.18415	0.633077		CC	143	161	1.0398	0.814119	1.32805	0.754539		1.02569	0.926591	1.13538	0.624655		TT	309		CT	245	0.98776	0.812432	1.20092	0.901691		CC	46	0.920098	0.642778	1.31706	0.649076		0.971672	0.839054	1.12525	0.701114
		rs1009373	CD40-20	GG	1092	1123		GT	625	703	1.05248	0.916504	1.20863	0.468645		TT	78	98	1.1847	0.867585	1.61771	0.286282		1.06777	0.954805	1.19411	0.250404		GG	355		GT	210	0.983548	0.805806	1.2005	0.870421		TT	27	1.00241	0.634997	1.58242	0.991747		0.990858	0.84299	1.16466	0.911316
		rs11569309	CD40-04	TT	1238	1317		CT	474	536	1.03654	0.893972	1.20185	0.634511		CC	81	72	0.838722	0.603192	1.16622	0.295698		0.981752	0.873326	1.10364	0.757758		TT	412		CT	152	0.925469	0.745593	1.14874	0.482415		CC	26	0.96066	0.606975	1.52044	0.863965		0.948719	0.80052	1.12435	0.543544
		rs11569317	CD40-18	CC	1590	1746		CG	214	194	0.822507	0.66788	1.01293	0.0659134		GG	3	4	1.25536	0.276853	5.6923	0.768098		0.840178	0.686995	1.02752	0.0899511		CC	535		CG	63	0.864793	0.640155	1.16826	0.343852		GG	1	1.11412	0.113522	10.9341	0.926109		0.87544	0.653842	1.17214	0.371672
		rs3746821	CD40-25	GG	1213	1246		GT	343	370	1.05213	0.889504	1.24448	0.553083		TT	21	26	1.18594	0.660202	2.13035	0.568245		1.06057	0.913057	1.23191	0.441537		GG	378		GT	106	0.991187	0.773634	1.26992	0.944185		TT	9	1.34119	0.605599	2.97027	0.469287		1.03137	0.828302	1.28423	0.78245
		rs3765457	CD40-19	AA	1298	1396		AG	447	489	0.992973	0.853971	1.1546	0.926974		GG	59	51	0.799742	0.543966	1.17578	0.255773		0.955569	0.843675	1.0823	0.474449		AA	431		AG	146	0.949171	0.762872	1.18096	0.639825		GG	21	1.06597	0.637769	1.78167	0.807414		0.981231	0.821554	1.17194	0.834378
		rs3765459	CD40-03	GG	1113	1138		AG	611	698	1.07475	0.935758	1.23439	0.307607		AA	78	98	1.19702	0.876602	1.63455	0.257894		1.08302	0.968483	1.21111	0.16198		GG	355		AG	213	1.03436	0.847883	1.26186	0.739058		AA	29	1.10701	0.708821	1.72889	0.654913		1.04177	0.8875	1.22287	0.616742
		rs1883838	CD40-11	CC	646	692		CT	855	958	1.05817	0.917103	1.22094	0.438613		TT	306	295	0.912301	0.751109	1.10809	0.354809		0.974628	0.887606	1.07018	0.590194		CC	205		CT	292	1.08203	0.879191	1.33167	0.456662		TT	103	1.07182	0.814125	1.41109	0.621071		1.04371	0.913177	1.1929	0.530277
		rs4813001	CD40-23	GG	1264	1387		CG	488	508	0.961367	0.829317	1.11444	0.601233		CC	49	41	0.760702	0.496006	1.16665	0.210012		0.9332	0.82189	1.05959	0.286043		GG	435		CG	147	0.900997	0.725611	1.11878	0.345248		CC	12	0.727394	0.380057	1.39217	0.336553		0.885848	0.734458	1.06844	0.204936
		rs1535043	CD40-07	TT	602	633		AT	885	937	0.947799	0.817292	1.09914	0.478139		AA	319	371	1.03478	0.854836	1.25261	0.725733		1.00766	0.917477	1.1067	0.873318		TT	198		AT	286	0.916882	0.741435	1.13385	0.423259		AA	114	1.00745	0.76762	1.32222	0.957318		0.991546	0.866608	1.1345	0.901674
CFLAR	NDUFB3	rs2110728	NDUFB3-01	GG	1235	1335		AG	521	541	0.994521	0.860062	1.15	0.940908		AA	44	63	1.50576	1.00776	2.24985	0.0457493		1.0656	0.941751	1.20574	0.313479		GG	407		AG	170	1.04194	0.845219	1.28446	0.70034		AA	22	1.75312	1.02685	2.99307	0.0396811		1.13164	0.94902	1.3494	0.168437
	CFLAR	rs7583529	CFLAR-02	GG	1097	1190		AG	610	632	0.988233	0.858612	1.13742	0.868947		AA	76	95	1.41368	1.01673	1.96561	0.0395303		1.06571	0.949424	1.19624	0.280327		GG	360		AG	196	1.02683	0.838032	1.25816	0.798416		AA	37	1.93743	1.25594	2.98871	0.00278674		1.17442	0.996491	1.38411	0.0551075
		rs12620435	CFLAR-01	AA	1452	1528		AG	347	389	1.08905	0.925027	1.28216	0.305716		GG	9	28	3.01117	1.40909	6.43475	0.00443971		1.17672	1.01327	1.36654	0.0329434		AA	472		AG	117	1.06253	0.839205	1.34527	0.614408		GG	10	3.50773	1.40598	8.7513	0.00713558		1.18152	0.954309	1.46284	0.125826
CHUK	CHUK	rs2230804	CHUK-03	TT	146	155		CT	254	318	1.17581	0.888133	1.55666	0.257935		CC	107	111	0.973498	0.685857	1.38177	0.88052		1.00148	0.841299	1.19215	0.986773		TT	50		CT	102	1.16089	0.780421	1.72683	0.46154		CC	34	0.899604	0.542245	1.49247	0.682084		0.966597	0.755466	1.23673	0.787014
		rs11595324	CHUK-01	TT	1682	1796		CT	120	146	1.12609	0.874613	1.44988	0.357066		CC	4	2	0.410185	0.074214	2.26711	0.306961		1.07355	0.843045	1.36709	0.564944		TT	554		CT	45	1.11781	0.780746	1.60039	0.543032		CC	0	~					1.04398	0.736914	1.47899	0.808648
		rs12764370	CHUK-02	TT	1644	1763		CT	156	178	1.03444	0.824247	1.29823	0.770158		CC	6	4	0.646738	0.179982	2.32396	0.504258		1.00605	0.81176	1.24683	0.956091		TT	536		CT	63	1.19439	0.875488	1.62946	0.262331		CC	1	0.548654	0.0652137	4.61593	0.580662		1.1399	0.84995	1.52876	0.381926
	CWF19L1	rs17668357	CWF19L1-01	GG	682	738		CG	843	903	0.947435	0.820035	1.09463	0.463649		CC	280	301	0.945101	0.774811	1.15282	0.577513		0.967071	0.879118	1.06382	0.4913		GG	219		CG	286	0.993971	0.807735	1.22315	0.954447		CC	93	0.953435	0.716398	1.2689	0.743693		0.980016	0.854676	1.12374	0.772495
FADD	TMEM16A	rs7930377	TMEM16A-02	GG	1332	1463		AG	419	441	0.961306	0.823425	1.12227	0.617367		AA	34	21	0.544466	0.31286	0.947528	0.0315054		0.904964	0.788269	1.03893	0.156277		GG	449		AG	141	1.00001	0.801974	1.24695	0.999937		AA	6	0.522728	0.216885	1.25986	0.148375		0.932319	0.76509	1.1361	0.487163
		rs481845	TMEM16A-01	GG	1388	1462		AG	387	449	1.08775	0.930437	1.27166	0.291275		AA	20	18	0.870276	0.456405	1.65945	0.673077		1.05873	0.917231	1.22207	0.435567		GG	442		AG	147	1.19074	0.955732	1.48354	0.119631		AA	5	0.792468	0.294247	2.13428	0.645404		1.133	0.925862	1.38649	0.225438
		rs10898840	TMEM16A-03	CC	777	785		CT	799	890	1.06665	0.927195	1.22707	0.366772		TT	229	261	1.08008	0.878809	1.32745	0.464072		1.04669	0.95119	1.15178	0.349872		CC	244		CT	277	1.05085	0.859522	1.28477	0.628585		TT	74	0.967781	0.715502	1.30901	0.831699		1.00244	0.87345	1.15047	0.972372
	FADD	rs7939734	FADD-02	AA	572	615		AT	899	944	0.969445	0.836564	1.12343	0.679924		TT	335	382	1.01991	0.845351	1.23052	0.836912		1.00471	0.916092	1.10189	0.920619		AA	176		AT	293	1.05227	0.847952	1.30581	0.643695		TT	131	1.21942	0.934997	1.59036	0.143205		1.09967	0.963185	1.2555	0.15996
		rs10751209	FADD-01	TT	635	650		CT	875	953	1.08294	0.937574	1.25085	0.278601		CC	290	337	1.17515	0.968156	1.42639	0.102553		1.08384	0.986838	1.19038	0.092375		TT	188		CT	314	1.23942	1.00555	1.5277	0.0442412		CC	97	1.16113	0.873903	1.54276	0.302843		1.10391	0.964537	1.26342	0.151109
FAS	FAS	rs17447091	FAS-27	TT	1329	1425		AT	423	474	1.01918	0.874543	1.18773	0.807803		AA	33	27	0.779542	0.464558	1.3081	0.345671		0.984278	0.859246	1.1275	0.819156		TT	433		AT	149	1.04483	0.83978	1.29995	0.693998		AA	8	0.746285	0.34092	1.63364	0.4641		0.998522	0.821326	1.21395	0.988162
		rs11202916	FAS-24	AA	929	992		AG	720	771	0.95993	0.835745	1.10257	0.562878		GG	140	163	1.04417	0.816231	1.33576	0.730872		0.995342	0.89787	1.10339	0.929241		AA	303		AG	238	0.964361	0.79022	1.17688	0.720987		GG	51	1.05133	0.740963	1.49171	0.779143		0.999483	0.861429	1.15966	0.994555
		rs17447140	FAS-28	AA	381	489		AT	653	767	0.886662	0.745049	1.05519	0.175456		TT	328	324	0.728425	0.590921	0.897925	0.00299071		0.855272	0.770524	0.949341	0.0033201		AA	146		AT	234	0.896942	0.700527	1.14843	0.388412		TT	102	0.755745	0.560333	1.01931	0.0665516		0.870726	0.750458	1.01027	0.0679595
		rs12765241	FAS-26	GG	1377	1435		AG	403	463	1.07388	0.919897	1.25364	0.366716		AA	24	43	1.66047	0.997088	2.76522	0.0513243		1.12587	0.982932	1.28959	0.086999		GG	441		AG	148	1.10886	0.890631	1.38056	0.355423		AA	9	1.1102	0.509503	2.41909	0.792502		1.09254	0.900384	1.3257	0.369852
		rs4934433	FAS-31	AA	895	1018		AC	747	778	0.937888	0.818092	1.07523	0.357728		CC	163	144	0.831717	0.650039	1.06417	0.142826		0.923056	0.833218	1.02258	0.125384		AA	315		AC	234	0.912899	0.749493	1.11193	0.365141		CC	48	0.906868	0.637541	1.28997	0.586619		0.934601	0.806347	1.08326	0.369139
		rs2862834	FAS-29	GG	1360	1479		AG	419	429	0.905776	0.775034	1.05857	0.213399		AA	26	33	1.14143	0.676439	1.92606	0.620213		0.943582	0.82208	1.08304	0.408976		GG	464		AG	121	0.802565	0.637105	1.01099	0.0618825		AA	13	1.40054	0.710282	2.7616	0.330838		0.893698	0.73171	1.09155	0.270695
		rs10887876	FAS-22	CC	1252	1314		CT	302	310	0.992559	0.830451	1.18631	0.934569		TT	22	19	0.838663	0.448492	1.56827	0.58167		0.974326	0.831022	1.14234	0.748646		CC	382		CT	108	1.18329	0.92111	1.5201	0.187857		TT	3	0.46306	0.136675	1.56886	0.216231		1.0737	0.854978	1.34838	0.540628
		rs4934434	FAS-32	CC	653	639		AC	881	959	1.08256	0.93701	1.25072	0.281567		AA	255	307	1.19421	0.97622	1.46087	0.0843622		1.09062	0.99024	1.20119	0.0782594		CC	195		AC	299	1.10068	0.892951	1.35672	0.368691		AA	92	1.1596	0.867456	1.55014	0.317383		1.08082	0.940968	1.24146	0.271628
		rs3758483	FAS-30	TT	1340	1469		CT	440	443	0.880018	0.754698	1.02615	0.102964		CC	27	33	1.0785	0.642491	1.81039	0.774918		0.916429	0.799763	1.05011	0.209068		TT	464		CT	124	0.771445	0.614047	0.969188	0.0258292		CC	12	1.2135	0.606871	2.42652	0.584153		0.847883	0.694599	1.03499	0.104827
		rs1800682	FAS-02**	AA	317	316		AG	531	550	1.04975	0.861041	1.2798	0.631104		GG	234	232	1.03517	0.808848	1.32482	0.783615		1.02023	0.902641	1.15313	0.748573		AA	90		AG	174	1.16123	0.867145	1.55506	0.315742		GG	56	0.892409	0.609075	1.30755	0.559176		0.968415	0.806738	1.16249	0.730568
		rs10509561	FAS-16	TT	735	844		AT	851	883	0.897316	0.781707	1.03002	0.123651		AA	207	199	0.830819	0.666508	1.03564	0.0992489		0.906689	0.821475	1.00074	0.0517475		TT	262		AT	269	0.880926	0.722558	1.074	0.209887		AA	61	0.819699	0.59466	1.1299	0.224693		0.895735	0.775848	1.03415	0.133105
		rs6586165	FAS-34	AA	484	468		AT	915	962	1.03034	0.878088	1.20899	0.714108		TT	405	507	1.21741	1.00962	1.46798	0.0393803		1.10322	1.00475	1.21133	0.0394559		AA	142		AT	312	1.08963	0.864716	1.37304	0.466795		TT	141	1.09698	0.834666	1.44173	0.506795		1.04639	0.9143	1.19757	0.510118
		rs1571011	FAS-18	AA	630	586		AC	890	1021	1.22717	1.06109	1.41923	0.00579349		CC	284	332	1.23776	1.01723	1.5061	0.0331242		1.13223	1.02929	1.24546	0.0106604		AA	177		AC	323	1.29684	1.04953	1.60243	0.0160491		CC	96	1.17949	0.88474	1.57243	0.260489		1.1188	0.976184	1.28226	0.106633
		rs2147420	FAS-39	GG	522	607		AG	896	987	0.964703	0.830647	1.12039	0.637819		AA	378	344	0.825172	0.681717	0.998813	0.0485922		0.914717	0.832402	1.00517	0.063921		GG	166		AG	329	1.19645	0.962267	1.48763	0.106554		AA	102	0.910762	0.685429	1.21017	0.519219		0.980228	0.856114	1.12234	0.772496
		rs1159120	FAS-38	CC	1420	1538		CT	360	380	1.00189	0.850438	1.18031	0.982003		TT	24	24	0.950534	0.532726	1.69602	0.863653		0.995704	0.859997	1.15282	0.954072		CC	463		CT	130	1.13924	0.905314	1.43362	0.26627		TT	6	0.81374	0.326455	2.02838	0.65827		1.08555	0.882378	1.3355	0.437512
		rs9658727	FAS-20	TT	1329	1456		CT	432	442	0.894905	0.766873	1.04431	0.158672		CC	39	35	0.79134	0.496561	1.26111	0.324989		0.893362	0.781681	1.021	0.0979343		TT	465		CT	119	0.746259	0.592216	0.940371	0.0130957		CC	9	0.616506	0.295351	1.28687	0.197666		0.758379	0.619963	0.927697	0.00714774
		rs7901656	FAS-19	TT	811	778		CT	808	926	1.16558	1.01522	1.3382	0.0296791		CC	187	236	1.30254	1.04746	1.61974	0.017457		1.1492	1.04175	1.26774	0.0054912		TT	248		CT	282	1.11485	0.914121	1.35965	0.283083		CC	67	1.15044	0.838776	1.57792	0.384649		1.08618	0.94335	1.25064	0.250454
		rs7911226	FAS-35	AA	873	947		AG	766	828	0.986485	0.860977	1.13029	0.844617		GG	156	154	0.892323	0.699362	1.13852	0.359448		0.962206	0.868921	1.06551	0.459021		AA	294		AG	253	0.973072	0.799919	1.18371	0.784823		GG	44	0.812082	0.564772	1.16769	0.261295		0.932557	0.804751	1.08066	0.353166
		rs9658761	FAS-37	GG	1443	1516		GT	345	402	1.08811	0.924321	1.28092	0.310346		TT	18	27	1.35937	0.740793	2.49446	0.321559		1.10419	0.953501	1.27869	0.185528		GG	474		GT	121	1.03806	0.821475	1.31174	0.754403		TT	5	0.811213	0.29811	2.20746	0.682073		1.01186	0.818235	1.2513	0.913376
		rs2234978	FAS-11	CC	878	996		CT	766	817	0.961339	0.839318	1.1011	0.569143		TT	158	121	0.687869	0.53227	0.888955	0.00424204		0.88766	0.800143	0.984749	0.0244387		CC	299		CT	256	1.01462	0.834938	1.23298	0.883926		TT	38	0.716825	0.489792	1.04909	0.0866548		0.920775	0.793354	1.06866	0.277426
		rs1051070	FAS-17	TT	145	136		AT	492	590	1.37528	1.0402	1.8183	0.0253149		AA	57	59	0.989603	0.449381	2.17925	0.979298		1.23849	0.980789	1.56389	0.0723369		TT	45		AT	192	1.39685	0.939677	2.07645	0.0984613		AA	18	1.0332	0.322091	3.31427	0.956204		1.26464	0.903398	1.77033	0.171305
		rs1468063	FAS-04**	CC	870	885		CT	197	197	1.03686	0.828491	1.29764	0.751818		TT	14	10	0.769842	0.334765	1.77037	0.538141		1.00107	0.817462	1.22591	0.991764		CC	248		CT	65	1.21457	0.881039	1.67437	0.235324		TT	1	0.295712	0.0382002	2.28915	0.243282		1.08928	0.808751	1.46711	0.57353
		rs12257092	FAS-25	AA	759	844		AT	674	694	0.939155	0.811903	1.08635	0.398093		TT	142	105	0.670394	0.510289	0.880733	0.00407734		0.871404	0.779901	0.973643	0.0150211		AA	244		AT	220	1.03157	0.835421	1.27377	0.772691		TT	29	0.646505	0.421878	0.990734	0.0452088		0.906732	0.771722	1.06536	0.233946
		rs10887883	FAS-23	GG	629	592		AG	885	998	1.21089	1.04683	1.40066	0.00999186		AA	281	336	1.2747	1.04788	1.55061	0.0151909		1.14315	1.03938	1.25728	0.00586022		GG	183		AG	316	1.24882	1.0116	1.54166	0.0387077		AA	95	1.1638	0.873192	1.55111	0.300735		1.10666	0.965516	1.26843	0.145436
		rs4934436	FAS-33	TT	503	588		CT	905	1003	0.943489	0.81074	1.09797	0.45213		CC	382	337	0.730163	0.602511	0.884859	0.00133826		0.863233	0.784904	0.949379	0.00244301		TT	183		CT	304	0.919459	0.740588	1.14153	0.446813		CC	108	0.746485	0.566282	0.984033	0.0380659		0.870248	0.760196	0.996231	0.0439356
FASLG	FASLG	rs2639621	FASLG-11	GG	597	592		GT	882	978	1.0915	0.942048	1.26466	0.243879		TT	310	357	1.13565	0.93632	1.37741	0.196437		1.06948	0.973054	1.17546	0.163517		GG	187		GT	302	1.06994	0.865802	1.32221	0.531399		TT	103	1.05038	0.793293	1.39077	0.731476		1.0318	0.900296	1.18251	0.652696
		rs2859228	FASLG-12	AA	483	556		AG	926	978	0.913386	0.783713	1.06452	0.24618		GG	385	398	0.889366	0.737	1.07323	0.22139		0.940951	0.856969	1.03316	0.201961		AA	170		AG	298	0.896694	0.719358	1.11775	0.332109		GG	124	0.893091	0.681669	1.17009	0.412028		0.941794	0.823126	1.07757	0.382815
		rs2859234	FASLG-13	CC	578	621		CT	906	986	1.02046	0.881523	1.1813	0.786181		TT	323	334	0.979406	0.807915	1.1873	0.832202		0.994302	0.904993	1.09242	0.905274		CC	195		CT	301	0.976178	0.791241	1.20434	0.821992		TT	103	0.943968	0.715418	1.24553	0.683516		0.97212	0.848734	1.11344	0.683053
		rs2639614	FASLG-10	CC	1236	1317		CT	515	554	1.04907	0.906927	1.21349	0.519018		TT	56	72	1.37879	0.952895	1.99505	0.0883819		1.09343	0.968392	1.23461	0.149422		CC	399		CT	176	1.1076	0.899567	1.36375	0.335643		TT	23	1.48795	0.890119	2.48731	0.129535		1.14865	0.965721	1.36623	0.117383
		rs929087	FASLG-01	GG	598	638		AG	878	952	0.944308	0.813535	1.0961	0.451183		AA	330	356	0.937741	0.774145	1.13591	0.511072		0.965216	0.87838	1.06064	0.461705		GG	204		AG	293	0.891454	0.721316	1.10172	0.287602		AA	103	0.829653	0.628569	1.09506	0.187271		0.907051	0.791179	1.03989	0.16181
		rs2639654	FASLG-05	CC	1485	1586		AC	304	339	1.01564	0.855168	1.20622	0.859636		AA	16	17	0.993885	0.497455	1.98572	0.986141		1.01212	0.865321	1.18382	0.880228		CC	481		AC	112	1.09169	0.857088	1.3905	0.477293		AA	5	0.926141	0.335196	2.55892	0.882366		1.06662	0.855492	1.32984	0.566599
		rs5030772	FASLG-06	AA	1350	1448		AG	409	449	0.984488	0.842751	1.15006	0.843742		GG	37	33	0.799547	0.495349	1.29056	0.359778		0.958208	0.837326	1.09654	0.534944		AA	435		AG	150	1.08523	0.872057	1.35052	0.463531		GG	9	0.711608	0.339396	1.49202	0.367753		1.01539	0.838904	1.229	0.875447
		rs859663	FASLG-14	GG	1472	1575		GT	315	347	0.999835	0.843293	1.18544	0.998487		TT	15	16	0.981614	0.480817	2.00402	0.959357		0.998249	0.853852	1.16707	0.982463		GG	479		GT	115	1.06964	0.84173	1.35926	0.581866		TT	4	0.773381	0.253707	2.35752	0.651345		1.0368	0.831333	1.29305	0.748426
		rs1492907	FASLG-09	CC	844	898		CT	770	848	1.05561	0.920398	1.21068	0.439028		TT	192	197	1.02736	0.820352	1.2866	0.814131		1.02861	0.931852	1.13541	0.575749		CC	265		CT	272	1.15109	0.944807	1.40242	0.162563		TT	61	1.11546	0.804923	1.54581	0.511577		1.08987	0.944893	1.2571	0.237335
		rs2021840	FASLG-15	AA	1001	1044		AG	689	779	1.09437	0.955264	1.25373	0.193563		GG	114	120	1.00592	0.765326	1.32214	0.966262		1.04804	0.942573	1.16531	0.38589		AA	306		AG	254	1.21756	1.002	1.47949	0.047691		GG	39	1.12562	0.762725	1.66118	0.551221		1.13603	0.976612	1.32147	0.0982892
		rs12085107	FASLG-08	AA	1571	1716		AT	219	213	0.948151	0.772096	1.16435	0.611437		TT	13	12	1.07632	0.478008	2.42353	0.859038		0.9647	0.800462	1.16264	0.705861		AA	535		AT	60	0.893284	0.656378	1.2157	0.472918		TT	4	1.18154	0.372819	3.74456	0.776825		0.928481	0.701792	1.22839	0.603352
IKBKB	IKBKB	rs3747811	IKBKB-04	AA	537	565		AT	892	947	0.952657	0.817858	1.10967	0.533242		TT	377	432	1.01344	0.841408	1.22063	0.888176		1.00288	0.91427	1.10008	0.95141		AA	181		AT	307	0.947298	0.763201	1.1758	0.623375		TT	111	0.800346	0.60806	1.05344	0.112148		0.900546	0.787138	1.03029	0.127165
		rs11986055	IKBKB-02	AA	1566	1693		AC	184	190	1.12896	0.894862	1.42431	0.306284		CC	40	43	1.92859	1.1343	3.27907	0.0152953		1.23164	1.01648	1.49235	0.0334393		AA	515		AC	65	1.35536	0.986002	1.86307	0.0610517		CC	12	2.18393	0.999979	4.76963	0.050006		1.39934	1.07365	1.82382	0.0129304
		rs5029748	IKBKB-05	GG	993	1041		GT	693	761	1.00681	0.878172	1.15428	0.922527		TT	118	140	1.05982	0.81405	1.37979	0.666034		1.0186	0.917031	1.13143	0.730899		GG	337		GT	224	0.909895	0.747014	1.10829	0.348103		TT	39	0.921212	0.625316	1.35713	0.67803		0.93458	0.801605	1.08961	0.387589
		rs4560769	IKBKB-07	AA	1408	1540		AG	330	322	0.985944	0.824677	1.17875	0.876555		GG	53	57	1.86071	1.14648	3.01988	0.0119636		1.09463	0.936165	1.27993	0.257113		AA	462		AG	108	1.14915	0.895519	1.47461	0.274553		GG	20	2.81252	1.43666	5.50603	0.0025522		1.29487	1.04458	1.60514	0.0183792
		rs2272733	IKBKB-03	CC	1324	1451		CT	428	429	0.995804	0.849818	1.16687	0.958543		TT	54	63	1.85276	1.18773	2.89016	0.00656098		1.0974	0.95539	1.26051	0.188675		CC	431		CT	148	1.18771	0.951795	1.4821	0.127844		TT	20	2.12999	1.16005	3.91091	0.0147347		1.26621	1.0452	1.53394	0.0158769
		rs10958713	IKBKB-01	CC	787	831		CT	797	860	0.980339	0.852507	1.12734	0.78059		TT	219	245	0.986148	0.799126	1.21694	0.896558		0.989321	0.898301	1.08956	0.8274		CC	274		CT	254	0.863569	0.707057	1.05473	0.150513		TT	68	0.831401	0.610557	1.13213	0.24113		0.895597	0.777999	1.03097	0.124714
	DKK4	rs3763511	DKK4-01	GG	1464	1593		AG	303	304	1.03161	0.859128	1.23872	0.738851		AA	39	44	1.9456	1.15495	3.2775	0.0123712		1.12939	0.961396	1.32674	0.13865		GG	482		AG	105	1.21736	0.944735	1.56867	0.128391		AA	11	1.81181	0.832793	3.94174	0.133977		1.25226	0.999738	1.56856	0.050267
IRF4	IRF4	rs9501958	IRF4-25	GG	1230	1356		AG	176	166	0.915591	0.725549	1.15541	0.457512		AA	0	1	~					0.930698	0.738416	1.17305	0.543021		GG	413		AG	55	0.993869	0.712998	1.38538	0.97105		AA	0	~					1.0002	0.717946	1.39343	0.999038
		rs11756234	IRF4-13	GG	1293	1374		AG	474	519	0.985401	0.849725	1.14274	0.845716		AA	32	45	1.29654	0.816219	2.05951	0.271378		1.02537	0.900973	1.16695	0.704152		GG	434		AG	147	0.869078	0.699385	1.07994	0.205494		AA	15	1.35489	0.723792	2.53626	0.34239		0.944651	0.782024	1.1411	0.554722
		rs1033180	IRF4-11	CC	683	795		CT	77	90	0.996686	0.719258	1.38112	0.98409		TT	3	8	2.34643	0.614381	8.96143	0.212228		1.08817	0.812957	1.45656	0.570035		CC	262		CT	32	1.08124	0.693249	1.68639	0.730518		TT	3	3.01298	0.588072	15.4369	0.185808		1.19347	0.803182	1.77342	0.38141
		rs12203592	IRF4-02	CC	1245	1361		CT	505	519	0.912834	0.787725	1.05781	0.225267		TT	52	61	1.05671	0.721304	1.54808	0.777077		0.952479	0.842169	1.07724	0.438184		CC	420		CT	161	0.90476	0.731763	1.11865	0.355288		TT	17	0.924352	0.526041	1.62426	0.784468		0.924176	0.773036	1.10487	0.386797
		rs6900384	IRF4-26	TT	1512	1646		GT	278	276	0.942153	0.784429	1.13159	0.523825		GG	8	16	1.9076	0.809773	4.49379	0.13959		1.0002	0.844699	1.18434	0.998105		TT	505		GT	84	0.93294	0.714405	1.21832	0.610218		GG	7	2.65257	0.94966	7.40913	0.0626866		1.0345	0.812558	1.31706	0.783094
		rs13208928	IRF4-04	TT	1566	1690		AT	234	240	0.933463	0.768124	1.13439	0.48879		AA	5	14	2.66221	0.951913	7.44541	0.062035		1.00822	0.84127	1.2083	0.929368		TT	519		AT	75	0.940033	0.710049	1.24451	0.665755		AA	5	2.87779	0.822108	10.0737	0.0982216		1.0255	0.79181	1.32815	0.848665
		rs3778607	IRF4-07	GG	366	430		AG	650	788	1.05184	0.882364	1.25386	0.572889		AA	346	364	0.964333	0.782936	1.18776	0.732657		0.98435	0.886941	1.09246	0.766707		GG	135		AG	245	1.04009	0.811562	1.33298	0.75615		AA	104	0.886552	0.655683	1.19871	0.434		0.946499	0.815366	1.09872	0.469904
		rs3800262	IRF4-28	GG	983	1110		AG	136	153	1.01486	0.775456	1.32817	0.914441		AA	12	11	0.798489	0.346478	1.84019	0.597309		0.979924	0.774723	1.23948	0.865669		GG	322		AG	51	1.07113	0.734908	1.56119	0.720709		AA	3	0.646556	0.178527	2.34157	0.506582		0.994079	0.713821	1.38437	0.971963
		rs1050975	IRF4-01	AA	1429	1576		AG	321	328	0.980724	0.821224	1.1712	0.829826		GG	49	33	0.858948	0.526283	1.40189	0.542964		0.963189	0.826188	1.12291	0.631862		AA	478		AG	107	1.09798	0.854145	1.41141	0.465692		GG	11	1.1066	0.539886	2.26818	0.782072		1.08304	0.870977	1.34675	0.473055
		rs7768807	IRF4-08	TT	894	904		CT	571	642	1.12547	0.971438	1.30393	0.11547		CC	112	98	0.891294	0.667305	1.19047	0.435794		1.02878	0.918562	1.15222	0.623607		TT	284		CT	186	1.04038	0.839953	1.28864	0.716914		CC	23	0.67764	0.423306	1.08479	0.105026		0.930259	0.785472	1.10173	0.402301
		rs12211228	IRF4-03	GG	1263	1435		CG	508	482	0.8113	0.700042	0.940239	0.00545611		CC	32	25	0.686019	0.40275	1.16852	0.165493		0.81494	0.71344	0.93088	0.00256694		GG	446		CG	146	0.783204	0.631454	0.971424	0.0261613		CC	6	0.523706	0.21662	1.26613	0.150979		0.771562	0.633441	0.939801	0.0099693
		rs11242865	IRF4-12	CC	1090	1249		CT	641	618	0.838197	0.729583	0.962981	0.0126777		TT	70	73	0.92403	0.657019	1.29955	0.649765		0.883223	0.78741	0.990694	0.0340449		CC	391		CT	185	0.789893	0.645201	0.967033	0.0223308		TT	21	0.831989	0.502332	1.37798	0.474915		0.832596	0.702933	0.986175	0.03391
		rs7757906	IRF4-23	GG	792	920		AG	676	595	0.76857	0.663762	0.889927	0.000433223		AA	108	126	1.0364	0.786404	1.36587	0.799611		0.894479	0.80041	0.999604	0.0491889		GG	283		AG	171	0.715699	0.575975	0.889319	0.00254054		AA	38	1.01826	0.684822	1.51403	0.928776		0.859785	0.728595	1.0146	0.0737115
		rs11242867	IRF4-27	GG	1268	1403		AG	480	466	0.898763	0.773232	1.04467	0.164352		AA	39	56	1.40431	0.91991	2.14379	0.115676		0.983076	0.865385	1.11677	0.793038		GG	422		AG	141	0.914861	0.734109	1.14012	0.428164		AA	24	2.04797	1.20144	3.49094	0.00842825		1.07752	0.898589	1.29208	0.420327
		rs9378805	IRF4-24	AA	533	530		AC	885	954	1.00966	0.864393	1.17935	0.903427		CC	380	455	1.11906	0.928442	1.34882	0.237726		1.05549	0.961668	1.15847	0.25552		AA	153		AC	297	1.07383	0.855574	1.34776	0.538923		CC	148	1.24285	0.951585	1.62326	0.110552		1.11373	0.974204	1.27325	0.114729
LTA/TNF	NFKBIL1	rs6916921	NFKBIL1-06	CC	1452	1600		CT	341	324	0.849653	0.716617	1.00739	0.0607592		TT	14	20	1.12638	0.560468	2.26368	0.738252		0.884635	0.756984	1.03381	0.123138		CC	499		CT	96	0.802217	0.624066	1.03122	0.0854335		TT	3	0.589252	0.166732	2.08249	0.411582		0.799411	0.631995	1.01118	0.0618635
		rs2857605	NFKBIL1-04	TT	1168	1298		CT	557	580	0.907835	0.787248	1.04689	0.183601		CC	78	61	0.676524	0.478024	0.957453	0.0274312		0.8736	0.777232	0.981917	0.0234536		TT	410		CT	173	0.844629	0.686859	1.03864	0.109465		CC	16	0.534958	0.307806	0.929742	0.0265353		0.801309	0.674342	0.952182	0.011847
		rs2239707	NFKBIL1-02	TT	869	944		CT	755	802	0.945751	0.824297	1.0851	0.42641		CC	174	195	0.971495	0.774161	1.21913	0.80287		0.970767	0.879335	1.07171	0.556645		TT	279		CT	255	1.01835	0.835303	1.24151	0.857258		CC	63	1.04547	0.758063	1.44185	0.786295		1.0207	0.886154	1.17566	0.77638
		rs2230365	NFKBIL1-01	CC	1306	1345		CT	457	530	1.1076	0.955102	1.28445	0.17632		TT	36	63	1.61428	1.06066	2.45686	0.0254299		1.15742	1.02058	1.31261	0.0227684		CC	395		CT	181	1.30574	1.06072	1.60735	0.0118738		TT	19	1.67054	0.943211	2.95873	0.0784931		1.29504	1.08717	1.54265	0.00377704
		rs3130062	NFKBIL1-03	TT	1585	1744		CT	205	184	0.784339	0.633809	0.97062	0.025467		CC	11	10	0.834186	0.351291	1.98088	0.681166		0.806951	0.664916	0.979327	0.0298979		TT	538		CT	60	0.797957	0.586862	1.08498	0.149957		CC	1	0.251399	0.0322269	1.96114	0.187722		0.760544	0.569848	1.01505	0.0630966
		rs4947324	NFKBIL1-05	CC	1431	1546		CT	355	375	0.96385	0.818397	1.13516	0.659115		TT	21	19	0.876683	0.466004	1.64928	0.68314		0.958322	0.826243	1.11151	0.573674		CC	485		CT	108	0.883446	0.694426	1.12392	0.313019		TT	4	0.576533	0.195463	1.70052	0.318324		0.861916	0.690839	1.07536	0.188053
	LTA	rs2844484	LTA-17	GG	648	759		AG	870	920	0.893966	0.77605	1.0298	0.1204		AA	288	263	0.760183	0.622715	0.927997	0.00705532		0.876925	0.797754	0.963952	0.00651915		GG	248		AG	280	0.816871	0.668302	0.998469	0.0482768		AA	70	0.612477	0.452934	0.828219	0.00145192		0.792768	0.690467	0.910228	0.000986703
		rs2844482	LTA-16	CC	1281	1361		CT	464	512	1.02621	0.884547	1.19056	0.732845		TT	43	57	1.17768	0.783962	1.76914	0.430871		1.0455	0.922405	1.18502	0.486306		CC	397		CT	178	1.25004	1.01495	1.53957	0.0357633		TT	18	1.30394	0.740192	2.29705	0.358295		1.21084	1.01654	1.44228	0.0320522
		rs2239704	LTA-04**	CC	599	697		AC	714	754	0.896855	0.770733	1.04362	0.159177		AA	256	241	0.777147	0.630105	0.958504	0.018473		0.884968	0.801137	0.977572	0.0160973		CC	233		AC	226	0.795086	0.641157	0.98597	0.0367383		AA	65	0.620947	0.453409	0.850393	0.00297744		0.789736	0.682874	0.91332	0.00146128
		rs909253	LTA-01**	AA	788	778		AG	766	857	1.17035	1.01646	1.34754	0.0287509		GG	219	262	1.28537	1.04287	1.58427	0.0186007		1.14395	1.03872	1.25985	0.00630548		AA	219		AG	286	1.3893	1.13234	1.70458	0.0016271		GG	82	1.43302	1.06253	1.93269	0.0184059		1.24267	1.0831	1.42574	0.00194507
		rs2229094	LTA-06	TT	978	1043		CT	702	751	0.988353	0.86223	1.13293	0.86643		CC	124	148	1.11585	0.862959	1.44284	0.403191		1.02448	0.923871	1.13605	0.6465		TT	315		CT	235	1.03386	0.849137	1.25877	0.740202		CC	49	1.25667	0.878583	1.79746	0.210896		1.08125	0.932576	1.25361	0.300654
	TNF	rs1800630	TNF-09**	CC	1265	1353		AC	413	459	1.02777	0.880153	1.20014	0.729164		AA	82	96	1.02283	0.751675	1.39179	0.885804		1.01947	0.907783	1.14489	0.744679		CC	399		AC	155	1.19861	0.963632	1.49089	0.103692		AA	36	1.31934	0.873602	1.99252	0.187659		1.17324	0.999373	1.37736	0.0509031
		rs1799724	TNF-07**	CC	1417	1553		CT	326	306	0.840074	0.705688	1.00005	0.050069		TT	16	19	0.938759	0.475298	1.85414	0.855594		0.863726	0.737153	1.01203	0.0699819		CC	486		CT	93	0.808956	0.62677	1.0441	0.103423		TT	3	0.499326	0.143359	1.73917	0.27537		0.795714	0.628199	1.0079	0.0581287
		rs1800629	TNF-02**	GG	1268	1287		AG	447	533	1.18868	1.0235	1.38052	0.0235546		AA	51	71	1.38135	0.953115	2.00198	0.0879462		1.18358	1.04661	1.33848	0.00723142		GG	382		AG	180	1.34593	1.09129	1.65998	0.0054964		AA	22	1.41098	0.841249	2.36654	0.191958		1.27791	1.07749	1.51561	0.00484023
		rs361525	TNF-04**	GG	1585	1683		AG	171	189	1.01415	0.813921	1.26364	0.900346		AA	6	7	1.15502	0.383183	3.48153	0.79795		1.02195	0.83192	1.25539	0.836108		GG	528		AG	50	0.865182	0.620585	1.20619	0.392994		AA	2	1.03718	0.205674	5.23028	0.964731		0.884148	0.648001	1.20635	0.437364
		rs3093662	TNF-39	AA	1536	1639		AG	258	289	1.02477	0.852977	1.23115	0.793846		GG	11	15	1.44128	0.650204	3.19484	0.368099		1.05248	0.88923	1.2457	0.551982		AA	514		AG	82	0.930781	0.710677	1.21905	0.602307		GG	3	0.876519	0.239197	3.21194	0.842334		0.932881	0.726333	1.19817	0.58637
	LST1	rs2256974	LST1-01	CC	1193	1280		AC	558	592	1.03267	0.895586	1.19073	0.65824		AA	51	64	1.1808	0.804306	1.73352	0.396258		1.05049	0.930806	1.18555	0.424821		CC	397		AC	180	1.01467	0.826146	1.24622	0.889552		AA	19	1.17051	0.676239	2.02604	0.573826		1.03685	0.87029	1.2353	0.68543
NFKB1	NFKB1	rs3774933	NFKB1-50	TT	652	709		CT	878	945	0.973258	0.844444	1.12172	0.708253		CC	276	289	0.944206	0.774292	1.15141	0.570604		0.972045	0.88431	1.06848	0.556889		TT	204		CT	301	1.06881	0.869505	1.3138	0.527387		CC	93	1.0511	0.790203	1.39814	0.732058		1.03416	0.902126	1.18553	0.629783
		rs3774934	NFKB1-40	GG	1463	1572		AG	321	348	0.980034	0.826856	1.16159	0.816086		AA	22	23	0.955193	0.52769	1.72903	0.879651		0.979403	0.842152	1.13902	0.787027		GG	480		AG	116	1.06617	0.839458	1.35412	0.599378		AA	3	0.405426	0.12023	1.36713	0.145466		0.980707	0.788914	1.21913	0.860714
		rs4648006	NFKB1-42	CC	1599	1726		CT	203	207	0.98118	0.796655	1.20844	0.858139		TT	2	4	2.76306	0.46658	16.3627	0.262742		1.00861	0.823183	1.23581	0.934077		CC	520		CT	74	1.17855	0.883871	1.57146	0.26311		TT	0	~					1.15856	0.871887	1.53949	0.310229
		rs230515	NFKB1-49	AA	791	846		AG	822	888	0.975218	0.849951	1.11895	0.720527		GG	192	209	0.959741	0.768712	1.19824	0.716698		0.978126	0.886049	1.07977	0.661057		AA	250		AG	282	1.03503	0.848518	1.26254	0.734124		GG	67	1.03529	0.754523	1.42053	0.829869		1.02344	0.887634	1.18002	0.74974
		rs230510	NFKB1-37	TT	598	627		AT	876	972	1.02185	0.881932	1.18397	0.773585		AA	331	345	0.952694	0.786755	1.15363	0.619672		0.982469	0.894464	1.07913	0.711835		TT	194		AT	318	1.0697	0.86763	1.31884	0.528185		AA	87	0.761165	0.569623	1.01711	0.0650049		0.906786	0.791734	1.03856	0.157517
		rs4648022	NFKB1-43	CC	1526	1629		CT	255	282	1.01448	0.842727	1.22124	0.879256		TT	11	13	1.11517	0.493531	2.51979	0.793259		1.02112	0.860596	1.2116	0.810677		CC	501		CT	89	1.03962	0.798206	1.35404	0.773217		TT	4	1.10974	0.348539	3.53336	0.860128		1.0413	0.81758	1.32625	0.74294
		rs1598859	NFKB1-53	TT	714	771		CT	856	924	0.980712	0.852995	1.12755	0.784391		CC	228	246	0.954798	0.774296	1.17738	0.665269		0.978155	0.887902	1.07758	0.65475		TT	219		CT	300	1.1156	0.910824	1.36643	0.290397		CC	78	1.06363	0.786778	1.43789	0.688421		1.05328	0.916224	1.21083	0.46551
		rs4648095	NFKB1-54	TT	1640	1766		CT	161	176	1.03146	0.822527	1.29346	0.788537		CC	3	2	0.713445	0.11226	4.53415	0.72045		1.02014	0.818505	1.27143	0.859168		TT	533		CT	67	1.30607	0.963705	1.77008	0.0851415		CC	0	~					1.2468	0.924742	1.68101	0.147958
		rs4648110	NFKB1-45	TT	1161	1235		AT	561	632	1.08865	0.945373	1.25365	0.238101		AA	81	78	0.939293	0.678933	1.2995	0.70532		1.03696	0.925324	1.16208	0.532265		TT	385		AT	194	1.0848	0.886169	1.32796	0.430217		AA	21	0.817106	0.497133	1.34302	0.425627		1.00813	0.855339	1.18823	0.923034
		rs4648141	NFKB1-51	GG	867	1006		AG	368	411	1.00748	0.849147	1.19533	0.931957		AA	50	53	1.1092	0.728356	1.68917	0.629143		1.02465	0.889053	1.18093	0.736711		GG	305		AG	123	1.00167	0.78302	1.28137	0.989429		AA	14	0.958973	0.511875	1.79659	0.895941		0.994132	0.81051	1.21935	0.954951
		rs7674640	NFKB1-47	TT	493	523		CT	896	983	1.00695	0.862412	1.17572	0.930169		CC	416	434	0.962193	0.799679	1.15773	0.683052		0.981988	0.89535	1.07701	0.699715		TT	154		CT	326	1.12043	0.896319	1.40058	0.317958		CC	116	0.861106	0.652814	1.13586	0.289886		0.940058	0.822491	1.07443	0.364507
		rs997476	NFKB1-52	GG	1621	1710		GT	178	234	1.20728	0.980267	1.48688	0.0763228		TT	8	2	0.228963	0.0481314	1.08918	0.0639386		1.11564	0.915048	1.36021	0.279213		GG	532		GT	68	1.12213	0.83274	1.5121	0.448922		TT	0	~					1.02354	0.767412	1.36516	0.874163
	MANBA	rs4698863	MANBA-01	CC	793	847		CT	818	900	1.00466	0.875975	1.15225	0.946984		TT	196	194	0.886823	0.709122	1.10906	0.292464		0.963556	0.872759	1.0638	0.462224		CC	241		CT	300	1.16978	0.959998	1.42541	0.119915		TT	57	0.910137	0.65343	1.26769	0.577563		1.02572	0.889574	1.1827	0.726705
NFKB2	GBF1	rs1057050	GBF1-01	GG	1618	1752		AG	179	189	0.961277	0.773545	1.19457	0.72166		AA	5	3	0.57882	0.136596	2.45274	0.457998		0.942896	0.765567	1.1613	0.580154		GG	548		AG	52	0.843782	0.609157	1.16877	0.306872		AA	0	~					0.806387	0.58675	1.10824	0.184685
		rs11191275	GBF1-02	CC	1124	1164		CT	341	330	0.914403	0.768681	1.08775	0.312347		TT	42	42	1.0191	0.657114	1.58049	0.932658		0.948842	0.823248	1.0936	0.468524		CC	332		CT	106	1.01956	0.792844	1.31112	0.879982		TT	15	1.226	0.669491	2.2451	0.509191		1.05294	0.859513	1.28989	0.618415
	NFKB2	rs7076748	NFKB2-02	GG	937	978		CG	730	816	1.09099	0.952489	1.24964	0.208666		CC	137	148	1.11439	0.864583	1.43638	0.402955		1.07162	0.966462	1.18822	0.189312		GG	298		CG	256	1.13486	0.93397	1.37896	0.203113		CC	43	1.05598	0.727973	1.53178	0.774097		1.07563	0.927541	1.24737	0.334697
		rs11574849	NFKB2-01	GG	1583	1663		AG	202	247	1.23264	1.00759	1.50797	0.042009		AA	5	10	1.84266	0.619888	5.47742	0.2715		1.24676	1.03113	1.50749	0.022825		GG	522		AG	66	1.04855	0.778076	1.41303	0.755474		AA	2	1.2035	0.226331	6.39949	0.828002		1.05466	0.793567	1.40164	0.713852
	PSD	rs1056890	PSD-01	GG	772	837		AG	828	873	0.948151	0.825505	1.08902	0.451244		AA	185	212	1.02572	0.821306	1.281	0.822829		0.990245	0.89686	1.09335	0.846202		GG	261		AG	273	0.951389	0.780241	1.16008	0.622373		AA	61	0.942128	0.681376	1.30267	0.718404		0.963734	0.834957	1.11237	0.613721
NFKBIA	NFKBIA	rs7152826	NFKBIA-07	AA	600	678		AC	858	904	0.940753	0.812922	1.08868	0.412418		CC	344	356	0.988096	0.814392	1.19885	0.903375		0.985132	0.89665	1.08235	0.75506		AA	199		AC	280	0.998876	0.808302	1.23438	0.991691		CC	114	1.12254	0.852167	1.47869	0.410988		1.05031	0.917179	1.20277	0.477807
		rs3138056	NFKBIA-06	CC	771	864		CT	816	870	0.946752	0.824998	1.08647	0.435929		TT	201	194	0.849274	0.679739	1.06109	0.150429		0.930261	0.84271	1.02691	0.151721		CC	293		CT	242	0.774785	0.635401	0.944744	0.0116792		TT	58	0.755055	0.545369	1.04536	0.0905128		0.831455	0.719611	0.960682	0.0122741
		rs3138045	NFKBIA-05	TT	1120	1199		CT	623	670	1.01493	0.88448	1.16462	0.832779		CC	60	75	1.17837	0.828457	1.67608	0.361207		1.03985	0.926494	1.16708	0.506965		TT	354		CT	224	1.15015	0.94563	1.39889	0.161411		CC	22	1.1768	0.708761	1.95392	0.529148		1.12624	0.955028	1.32815	0.157641
		rs2007960	NFKBIA-04	TT	713	751		AT	844	892	1.00916	0.876589	1.16177	0.899065		AA	235	284	1.1493	0.938077	1.40809	0.179265		1.05577	0.959973	1.16114	0.263445		TT	210		AT	286	1.1471	0.933443	1.40965	0.191893		AA	94	1.35668	1.0181	1.80786	0.0373063		1.16013	1.01173	1.33029	0.0334273
		rs17103274	NFKBIA-01	TT	1470	1588		CT	316	322	0.963297	0.810745	1.14455	0.670766		CC	11	20	1.84447	0.869009	3.9149	0.110864		1.02155	0.872139	1.19655	0.791581		TT	491		CT	97	0.936601	0.728356	1.20439	0.609703		CC	7	2.18113	0.823656	5.77589	0.116528		1.01679	0.808497	1.27875	0.88678
		rs17103282	NFKBIA-02	CC	1665	1775		CT	140	163	1.09192	0.860811	1.38507	0.468629		TT	2	5	2.18668	0.421975	11.3314	0.351297		1.11923	0.89114	1.4057	0.332669		CC	545		CT	52	1.15502	0.825913	1.61527	0.399665		TT	2	2.90659	0.40588	20.8148	0.288118		1.20282	0.872643	1.65791	0.25936
		rs17103286	NFKBIA-03	GG	476	518		AG	965	996	0.972501	0.833296	1.13496	0.723513		AA	352	413	1.15497	0.953266	1.39935	0.141231		1.06703	0.969972	1.1738	0.182407		GG	143		AG	317	1.1153	0.888024	1.40074	0.347961		AA	133	1.34912	1.02256	1.77997	0.0341961		1.15839	1.00874	1.33024	0.0372312
		rs8018407	NFKBIA-09	CC	841	897		CT	800	837	0.966328	0.842892	1.10784	0.62327		TT	163	208	1.19304	0.949876	1.49846	0.129071		1.04358	0.945289	1.1521	0.397992		CC	257		CT	273	1.08651	0.89151	1.32417	0.411008		TT	68	1.35222	0.983299	1.85955	0.0634031		1.13329	0.983879	1.3054	0.0828025
		rs8018193	NFKBIA-08	GG	697	802		AG	859	864	0.857123	0.744782	0.98641	0.0314877		AA	250	275	0.925967	0.756946	1.13273	0.454465		0.93484	0.850516	1.02752	0.162409		GG	266		AG	257	0.764437	0.625336	0.934481	0.00876129		AA	75	0.765291	0.568747	1.02975	0.0773353		0.844151	0.735566	0.968764	0.0158791
	DNAJC8P1	rs2415290	DNAJC8P1-01	TT	1090	1146		CT	607	679	1.02178	0.889068	1.1743	0.761494		CC	94	96	0.946945	0.702196	1.277	0.720857		0.999275	0.894899	1.11582	0.989722		TT	337		CT	222	1.12529	0.922808	1.37221	0.243504		CC	33	1.08603	0.714708	1.65026	0.699065		1.08588	0.928698	1.26967	0.301716
		rs8008601	DNAJC8P1-04	TT	533	568		CT	869	937	1.00418	0.862941	1.16854	0.956966		CC	399	438	0.994327	0.828802	1.19291	0.951167		0.997626	0.911183	1.09227	0.959		TT	170		CT	284	1.00774	0.808413	1.25621	0.945341		CC	146	1.08673	0.8387	1.4081	0.529207		1.04112	0.914178	1.18569	0.543576
		rs762009	DNAJC8P1-03	GG	942	1005		AG	702	782	1.04281	0.909688	1.19542	0.547424		AA	150	150	0.914995	0.715721	1.16975	0.478411		0.992804	0.896861	1.09901	0.889237		GG	311		AG	238	1.01585	0.834509	1.23659	0.875481		AA	49	0.945255	0.665909	1.34179	0.752758		0.990492	0.856013	1.1461	0.897892
		rs4982271	DNAJC8P1-02	TT	464	494		GT	884	957	0.98391	0.839548	1.1531	0.841195		GG	457	490	0.969317	0.806992	1.16429	0.738933		0.984539	0.898328	1.07902	0.738935		TT	131		GT	306	1.18305	0.934254	1.4981	0.162889		GG	162	1.20073	0.918454	1.56975	0.180946		1.09133	0.956491	1.24518	0.19399
NFKBIE	HSPCB	rs13296	HSPCB-01	GG	747	729		AG	676	742	1.10071	0.949897	1.27547	0.201852		AA	143	162	1.15422	0.900064	1.48014	0.258375		1.08435	0.973601	1.2077	0.140684		GG	219		AG	230	1.12439	0.907783	1.39268	0.282907		AA	42	0.981659	0.673221	1.43141	0.923368		1.04198	0.890396	1.21936	0.608206
	SLC35B2	rs1875324	SLC35B2-07	GG	1161	1272		GT	589	607	0.900778	0.782753	1.0366	0.144753		TT	52	60	1.02158	0.696669	1.49803	0.912946		0.935728	0.830236	1.05462	0.276376		GG	380		GT	194	0.963962	0.788014	1.17919	0.721131		TT	23	1.30533	0.785351	2.16959	0.304007		1.02397	0.86413	1.21337	0.784453
		rs520639	SLC35B2-08	CC	1348	1436		CT	403	455	1.06052	0.908255	1.23831	0.457459		TT	22	23	0.960685	0.530138	1.7409	0.894803		1.0441	0.906937	1.20202	0.548098		CC	444		CT	139	1.04052	0.832718	1.30017	0.726773		TT	7	0.974722	0.410923	2.31207	0.953672		1.02976	0.841045	1.26081	0.776478
	NFKBIE	rs2282151	NFKBIE-03	TT	1074	1212		CT	656	655	0.85048	0.741168	0.975914	0.0210373		CC	75	76	0.874416	0.626948	1.21957	0.429183		0.882469	0.787616	0.988744	0.0311567		TT	360		CT	211	0.917423	0.752977	1.11778	0.392461		CC	28	1.08009	0.685776	1.70114	0.739561		0.964987	0.820335	1.13514	0.667096
		rs730775	NFKBIE-02	AA	610	624		AG	907	968	1.02232	0.883238	1.18331	0.767302		GG	286	353	1.16039	0.954995	1.40997	0.134481		1.06799	0.97139	1.1742	0.173868		AA	194		AG	295	0.99144	0.802639	1.22465	0.936429		GG	111	1.15666	0.87793	1.52389	0.300885		1.0622	0.927072	1.21702	0.384742
		rs483536	NFKBIE-01	AA	767	859		AT	829	850	0.915442	0.797598	1.0507	0.20891		TT	212	235	0.965053	0.78089	1.19265	0.741962		0.961101	0.873116	1.05795	0.417976		AA	254		AT	271	0.98268	0.805522	1.1988	0.863238		TT	74	1.0249	0.757107	1.3874	0.873547		1.00316	0.87361	1.15193	0.964302
	LOC441151	rs1044690	LOC441151-01	GG	884	907		CG	597	639	1.04835	0.905934	1.21315	0.526199		CC	95	96	0.985986	0.729996	1.33175	0.926685		1.0213	0.91064	1.1454	0.718744		GG	272		CG	182	0.99392	0.801129	1.23311	0.955798		CC	38	1.31847	0.881694	1.97163	0.178086		1.07454	0.910606	1.26799	0.394644
	RP11-444E17.2	rs12664825	RP11-444E17.2-01	CC	1439	1599		CT	354	334	0.811764	0.686548	0.959817	0.0146967		TT	6	3	0.494972	0.122244	2.00416	0.324327		0.805737	0.684285	0.948746	0.00956601		CC	494		CT	100	0.783446	0.612359	1.00233	0.0522076		TT	1	0.485581	0.0576834	4.08764	0.506293		0.777361	0.610821	0.989309	0.0406247
		rs324140	RP11-444E17.2-02	TT	1124	1279		CT	598	591	0.890332	0.772661	1.02592	0.108253		CC	82	74	0.834668	0.598496	1.16403	0.28691		0.899708	0.801192	1.01034	0.0740748		TT	402		CT	179	0.875044	0.712676	1.0744	0.202433		CC	19	0.696118	0.413706	1.17132	0.172452		0.860042	0.725333	1.01977	0.0827914
		rs9381307	RP11-444E17.2-03	CC	1271	1417		CT	495	490	0.863033	0.744542	1.00038	0.0505923		TT	40	35	0.754301	0.474487	1.19913	0.233196		0.864513	0.75976	0.983708	0.0271598		CC	438		CT	150	0.855922	0.690742	1.0606	0.154985		TT	9	0.607287	0.29129	1.26609	0.183335		0.83648	0.691977	1.01116	0.064999
NFRKB	TMEM45B	rs3087920	TMEM45B-01	CC	824	831		CG	619	665	1.04705	0.902906	1.21419	0.542945		GG	134	147	1.06864	0.827374	1.38025	0.611126		1.03907	0.932191	1.15821	0.488874		CC	232		CG	208	1.16916	0.941216	1.45231	0.157819		GG	53	1.37308	0.964595	1.95454	0.0784283		1.17176	1.00319	1.36866	0.0454866
		rs1622182	TMEM45B-02	TT	1179	1302		CT	552	562	0.934854	0.810339	1.0785	0.355635		CC	63	64	0.945375	0.657823	1.35862	0.761433		0.948429	0.842136	1.06814	0.382634		TT	405		CT	165	0.883285	0.716787	1.08846	0.244186		CC	22	1.04151	0.6288	1.72509	0.874486		0.932724	0.784662	1.10873	0.429709
		rs951838	TMEM45B-03	GG	730	828		AG	809	866	0.973604	0.846733	1.11948	0.707269		AA	261	243	0.879085	0.714317	1.08186	0.223616		0.947538	0.86079	1.04303	0.271319		GG	258		AG	267	0.973331	0.796976	1.18871	0.790982		AA	70	0.839299	0.617937	1.13996	0.262102		0.932645	0.811673	1.07165	0.32524
	NFRKB	rs1650825	NFRKB-04	AA	1640	1776		AG	158	158	0.888964	0.704193	1.12222	0.322151		GG	5	7	1.28409	0.404535	4.07601	0.67135		0.919144	0.739749	1.14204	0.446622		AA	547		AG	50	0.913892	0.653539	1.27796	0.598663		GG	1	0.584833	0.0677571	5.04787	0.625698		0.900342	0.655093	1.23741	0.517603
		rs1016364	NFRKB-01	AA	1266	1381		AG	467	500	1.01385	0.872674	1.17786	0.857355		GG	72	63	0.989811	0.683174	1.43408	0.956826		1.00663	0.888885	1.13997	0.917084		AA	429		AG	149	0.983007	0.791206	1.22131	0.877014		GG	20	1.08267	0.633487	1.85037	0.77144		1.0032	0.837977	1.201	0.972229
		rs1733448	NFRKB-07	CC	948	1019		CT	734	783	0.962843	0.840648	1.1028	0.584491		TT	121	131	0.971879	0.745573	1.26688	0.832965		0.974629	0.877438	1.08259	0.631607		CC	317		CT	233	0.911567	0.748936	1.10951	0.355762		TT	44	1.03353	0.713402	1.4973	0.861577		0.9654	0.829914	1.123	0.648109
		rs11820190	NFRKB-02	TT	1242	1346		CT	507	536	0.972865	0.841397	1.12487	0.710348		CC	53	60	1.03521	0.706746	1.51632	0.858974		0.988293	0.875277	1.1159	0.849258		TT	418		CT	167	0.978639	0.794389	1.20562	0.83922		CC	13	0.705565	0.37937	1.31223	0.27062		0.933646	0.781243	1.11578	0.450187
		rs2293664	NFRKB-08	GG	374	343		CG	448	461	1.12967	0.927327	1.37616	0.225995		CC	150	144	1.04794	0.79673	1.37836	0.737715		1.04593	0.917854	1.19189	0.500414		GG	102		CG	150	1.22769	0.920749	1.63695	0.162273		CC	52	1.26751	0.861135	1.86566	0.229387		1.14447	0.950667	1.37777	0.154009
		rs3829264	NFRKB-06	CC	387	453		CT	689	793	0.997765	0.840555	1.18438	0.979598		TT	280	330	1.01249	0.819735	1.25056	0.908317		1.00553	0.90541	1.11672	0.917919		CC	130		CT	249	1.08433	0.846178	1.38951	0.522243		TT	103	1.10074	0.812957	1.49039	0.534776		1.05158	0.904681	1.22234	0.51238
	PRDM10	rs1650817	PRDM10-05	CC	481	528		AC	909	983	0.996572	0.853991	1.16296	0.965233		AA	415	433	0.996583	0.827267	1.20055	0.971256		0.998206	0.909661	1.09537	0.969782		CC	160		AC	295	1.00236	0.801658	1.25331	0.983493		AA	144	1.11967	0.859445	1.45868	0.402273		1.05675	0.924422	1.20801	0.418735
		rs1161662	PRDM10-02	TT	1348	1447		CT	409	435	1.07381	0.915819	1.25907	0.38047		CC	43	44	1.37294	0.86391	2.18188	0.179912		1.10181	0.95867	1.26632	0.172099		TT	444		CT	135	1.09404	0.871259	1.37379	0.439127		CC	12	1.36174	0.682557	2.71675	0.380923		1.11449	0.912715	1.36088	0.287454
		rs1650815	PRDM10-03	CC	823	902		CT	756	825	1.02381	0.891353	1.17595	0.739231		TT	228	214	0.96024	0.76947	1.19831	0.71957		0.994603	0.900911	1.09804	0.914626		CC	285		CT	249	0.980597	0.803748	1.19636	0.846882		TT	65	0.956741	0.694332	1.31832	0.786878		0.977926	0.847468	1.12847	0.759948
		rs3734075	PRDM10-04	CC	1088	1206		CT	590	620	0.985711	0.854865	1.13658	0.842991		TT	128	119	1.03075	0.771881	1.37643	0.837396		1.00009	0.894032	1.11874	0.998704		CC	380		CT	180	0.907721	0.738104	1.11632	0.358953		TT	40	1.19812	0.797065	1.80098	0.384723		0.994267	0.845453	1.16927	0.944585
REL	REL	rs842636	REL-09	GG	590	609		AG	882	915	0.979262	0.844017	1.13618	0.782284		AA	333	418	1.20654	1.00148	1.45358	0.0482053		1.08433	0.98925	1.18855	0.0837872		GG	183		AG	291	1.02902	0.82977	1.27612	0.794448		AA	124	1.17762	0.90026	1.54043	0.232807		1.07698	0.943785	1.22898	0.270888
		rs842640	REL-06	GG	1503	1633		CG	292	297	0.952347	0.79651	1.13867	0.592272		CC	12	10	0.893859	0.379645	2.10456	0.797314		0.951377	0.805246	1.12403	0.557994		GG	511		CG	84	0.872787	0.669264	1.1382	0.315186		CC	3	0.841161	0.234026	3.02339	0.791014		0.876722	0.683266	1.12495	0.300983
		rs13019590	REL-08	AA	809	818		AC	788	856	1.03008	0.895098	1.18542	0.679197		CC	203	268	1.23862	1.00287	1.52979	0.0469699		1.08839	0.987809	1.1992	0.0868927		AA	238		AC	281	1.14892	0.938588	1.40638	0.178425		CC	80	1.2424	0.918499	1.68051	0.159035		1.12097	0.976302	1.28707	0.105283
		rs10203477	REL-07	TT	591	722		AT	876	881	0.838813	0.725352	0.970022	0.0177671		AA	340	343	0.863329	0.712126	1.04664	0.134663		0.913439	0.831809	1.00308	0.0580138		TT	219		AT	285	0.906802	0.737205	1.11542	0.354425		AA	96	0.819604	0.617202	1.08838	0.169221		0.90683	0.791622	1.0388	0.158306
		rs7604989	REL-04	AA	1036	1124		AG	680	693	0.940257	0.819848	1.07835	0.378283		GG	92	126	1.2765	0.9602	1.697	0.0928784		1.02694	0.922607	1.14307	0.626731		AA	346		AG	218	0.958845	0.787294	1.16778	0.676063		GG	35	1.14101	0.756331	1.72134	0.5295		1.00816	0.863382	1.17722	0.918142
		rs1429265	REL-02	TT	1631	1756		GT	157	173	0.969204	0.771352	1.21781	0.788312		GG	8	8	0.769847	0.284524	2.083	0.606526		0.953169	0.773096	1.17518	0.653463		TT	531		GT	60	1.10919	0.808879	1.521	0.52003		GG	4	1.20725	0.354602	4.11009	0.763172		1.10891	0.834521	1.47351	0.476009
		rs3732179	REL-03	CC	792	934		CT	803	784	0.834118	0.726323	0.957911	0.010199		TT	206	223	0.94238	0.757379	1.17257	0.594565		0.923147	0.837109	1.01803	0.10915		CC	281		CT	252	0.897792	0.736179	1.09488	0.286986		TT	65	0.93369	0.678774	1.28434	0.673216		0.943413	0.819059	1.08665	0.419253
	FLJ32312	rs11678166	FLJ32312-01	GG	1708	1853		AG	97	91	0.841594	0.625889	1.13164	0.253687		AA	2	0	~					0.811964	0.607245	1.0857	0.159946		GG	576		AG	24	0.711545	0.449477	1.12641	0.146487		AA	0	~					0.691043	0.438853	1.08816	0.110652
RELA	SIPA1	rs2448490	SIPA1-10	GG	814	844		AG	779	881	1.06419	0.926443	1.22241	0.379054		AA	214	217	0.940262	0.758231	1.16599	0.574745		0.998703	0.905992	1.1009	0.979165		GG	266		AG	274	1.03592	0.849488	1.26326	0.72739		AA	57	0.770789	0.555682	1.06916	0.118905		0.929301	0.806026	1.07143	0.312598
		rs1466462	SIPA1-11	GG	698	793		CG	870	894	0.890541	0.774322	1.0242	0.10421		CC	240	256	0.927727	0.754918	1.14009	0.475655		0.943038	0.856783	1.03798	0.230773		GG	226		CG	283	0.986217	0.804762	1.20859	0.893577		CC	91	1.13549	0.851724	1.5138	0.386454		1.04619	0.911917	1.20022	0.519401
	RELA	rs11227247	RELA-01	AA	1298	1443		AC	466	449	0.894238	0.766946	1.04266	0.153641		CC	43	52	1.14803	0.751782	1.75313	0.522758		0.948838	0.832728	1.08114	0.430362		AA	449		AC	134	0.861751	0.688116	1.0792	0.19496		CC	16	1.20804	0.662943	2.20132	0.53703		0.932606	0.770163	1.12931	0.474882
		rs11820062	RELA-02	CC	447	432		CT	914	994	1.10192	0.937268	1.29551	0.239837		TT	434	505	1.17926	0.978592	1.42108	0.0831715		1.08565	0.98899	1.19175	0.0841202		CC	143		CT	309	1.04427	0.828907	1.31558	0.713187		TT	143	1.01362	0.77388	1.32762	0.921744		1.00663	0.879827	1.15172	0.923331
RELB	CLPTM1	rs204468	CLPTM1-04	CC	660	760		CT	872	868	0.889409	0.771423	1.02544	0.106529		TT	272	300	1.00437	0.821903	1.22734	0.966023		0.975486	0.886895	1.07293	0.609401		CC	255		CT	255	0.779345	0.636119	0.95482	0.0161202		TT	84	0.85115	0.636223	1.13868	0.277766		0.883351	0.768936	1.01479	0.0796857
		rs3859419	CLPTM1-02	GG	1362	1504		GT	419	407	0.859751	0.735275	1.0053	0.0582615		TT	23	29	1.15932	0.664705	2.02199	0.602435		0.904792	0.786771	1.04052	0.160616		GG	455		GT	137	0.963028	0.77139	1.20227	0.739309		TT	6	0.790753	0.318456	1.9635	0.612907		0.950106	0.776631	1.16233	0.618788
		rs875255	CLPTM1-03	GG	507	598		CG	905	941	0.887532	0.76314	1.0322	0.121474		CC	387	401	0.885126	0.734673	1.06639	0.199233		0.93615	0.853492	1.02681	0.161829		GG	190		CG	300	0.902638	0.729099	1.11748	0.347063		CC	108	0.753611	0.572594	0.991853	0.0435572		0.873601	0.764167	0.998708	0.0478276
	RELB	rs6509177	RELB-03	AA	654	733		AG	885	900	0.905705	0.785819	1.04388	0.171582		GG	260	311	1.03973	0.852959	1.2674	0.699733		0.993427	0.90415	1.09152	0.890829		AA	216		AG	286	0.979779	0.797907	1.20311	0.845402		GG	98	1.10974	0.83758	1.47032	0.468258		1.03706	0.905873	1.18725	0.597928
		rs10424046	RELB-01	GG	487	531		CG	904	953	0.975087	0.835446	1.13807	0.749024		CC	409	455	1.04883	0.872632	1.2606	0.61141		1.02199	0.932401	1.12018	0.642195		GG	153		CG	299	1.0761	0.858781	1.34842	0.52396		CC	146	1.19333	0.915519	1.55545	0.191147		1.09185	0.956344	1.24655	0.193699
	SFRS16	rs1560725	SFRS16-01	TT	512	557		CT	890	932	0.973117	0.835279	1.1337	0.726574		CC	386	423	1.0357	0.860148	1.24709	0.711233		1.0145	0.924994	1.11268	0.75995		TT	157		CT	291	1.09953	0.878444	1.37625	0.407445		CC	134	1.19943	0.916171	1.57028	0.185836		1.09583	0.957759	1.2538	0.182917
TANK	TANK	rs2884364	TANK-09	GG	728	756		AG	834	907	1.03327	0.89802	1.1889	0.647483		AA	244	279	1.07068	0.87482	1.31039	0.50763		1.03437	0.940858	1.13717	0.484599		GG	222		AG	282	1.08959	0.88861	1.33604	0.409494		AA	94	1.23699	0.931182	1.64322	0.142142		1.10764	0.967144	1.26854	0.139618
		rs1267082	TANK-11	TT	774	847		CT	812	897	1.02768	0.895565	1.17929	0.697324		CC	221	200	0.885054	0.710449	1.10257	0.276125		0.969195	0.878364	1.06942	0.533143		TT	272		CT	268	0.958273	0.78692	1.16694	0.671535		CC	59	0.817263	0.59117	1.12983	0.221995		0.92215	0.799916	1.06306	0.263955
		rs4664406	TANK-10	AA	1169	1314		AG	579	564	0.884617	0.767577	1.0195	0.0904171		GG	49	54	1.07101	0.717976	1.59763	0.736716		0.929502	0.822982	1.04981	0.239104		AA	416		AG	162	0.808139	0.655575	0.996207	0.0459814		GG	16	0.976417	0.54647	1.74464	0.935768		0.860982	0.719488	1.0303	0.102243
		rs17705608	TANK-12	AA	720	800		AG	831	882	0.903929	0.784313	1.04179	0.163115		GG	256	259	0.855755	0.697833	1.04941	0.134505		0.919759	0.835646	1.01234	0.0873876		AA	236		AG	280	0.9623	0.784551	1.18032	0.712257		GG	80	0.884236	0.658028	1.18821	0.414445		0.945961	0.823877	1.08613	0.430701
		rs7568498	TANK-06	TT	1291	1365		GT	475	523	1.00775	0.869672	1.16774	0.918244		GG	39	55	1.25358	0.822951	1.90955	0.292567		1.04164	0.918529	1.18125	0.524975		TT	413		GT	167	1.06218	0.860938	1.31046	0.573528		GG	19	1.43977	0.819433	2.52973	0.204989		1.10516	0.925834	1.31922	0.26834
		rs1267072	TANK-08	CC	883	940		CT	775	823	0.988139	0.862486	1.1321	0.863472		TT	147	173	1.06105	0.833872	1.35011	0.629771		1.01235	0.914843	1.12026	0.812198		CC	291		CT	256	0.983756	0.809126	1.19607	0.86953		TT	48	0.946223	0.66368	1.34905	0.760014		0.977662	0.844446	1.13189	0.76244
		rs1921310	TANK-04	AA	1110	1281		AG	610	584	0.798901	0.693052	0.920915	0.00196106		GG	80	76	0.798107	0.575057	1.10767	0.177505		0.836862	0.745608	0.939284	0.00250065		AA	385		AG	183	0.826282	0.673009	1.01446	0.0683334		GG	29	0.990804	0.635186	1.54552	0.967513		0.895646	0.759356	1.0564	0.190692
		rs1267033	TANK-07	CC	1242	1322		CT	513	565	1.02566	0.887666	1.18512	0.731063		TT	50	56	1.05288	0.711149	1.55881	0.796897		1.02581	0.907881	1.15906	0.68257		CC	406		CT	172	1.00698	0.817565	1.24027	0.947864		TT	19	1.15676	0.671382	1.99304	0.599846		1.0305	0.864693	1.22809	0.737144
		rs1267034	TANK-01	AA	1353	1466		AG	415	431	0.952794	0.815783	1.11282	0.541546		GG	22	29	1.20998	0.688631	2.12602	0.507478		0.98329	0.855384	1.13032	0.812653		AA	457		AG	124	0.868574	0.691114	1.0916	0.226918		GG	9	1.22653	0.558007	2.696	0.611344		0.916643	0.746798	1.12512	0.405155
		rs7309	TANK-05	GG	522	560		AG	880	970	1.00564	0.863479	1.17121	0.942315		AA	396	410	0.939205	0.78016	1.13067	0.507597		0.971614	0.885899	1.06562	0.54113		GG	160		AG	309	1.10992	0.889029	1.3857	0.356999		AA	128	1.02131	0.779733	1.33774	0.878282		1.01596	0.889442	1.16048	0.815468
TNFRSF10B/TNFRSF10C/TNFRSF10D/TNFRSF10A	RHOBTB2	rs2466183	RHOBTB2-01	TT	1045	1148		GT	472	441	0.860686	0.736264	1.00613	0.0596739		GG	53	48	0.93127	0.610782	1.41992	0.740748		0.893997	0.782435	1.02147	0.0994205		TT	359		GT	121	0.752827	0.595416	0.951853	0.0176795		GG	10	0.655519	0.322378	1.33293	0.243483		0.773405	0.630679	0.948429	0.013562
		rs876435	RHOBTB2-03	AA	600	681		AG	899	936	0.929588	0.804749	1.07379	0.321038		GG	304	324	0.937978	0.773299	1.13773	0.515681		0.961449	0.875606	1.05571	0.410004		AA	209		AG	299	0.962172	0.782778	1.18268	0.714154		GG	92	0.874815	0.658814	1.16163	0.355281		0.941941	0.823408	1.07754	0.383389
		rs2889	RHOBTB2-02	AA	867	906		AG	765	837	1.0149	0.884966	1.16392	0.832393		GG	175	201	1.07016	0.853631	1.34162	0.556586		1.02727	0.930623	1.13396	0.593522		AA	274		AG	264	1.05562	0.866738	1.28567	0.590487		GG	61	1.08913	0.787042	1.50717	0.606462		1.04776	0.909237	1.20738	0.519058
	TNFRSF10B	rs1047275	TNFRSF10B-02	CC	583	633		CG	846	930	1.0399	0.897219	1.20526	0.603371		GG	373	377	1.00308	0.831794	1.20963	0.974361		1.00627	0.917655	1.10344	0.894269		CC	196		CG	287	1.03796	0.839855	1.2828	0.730243		GG	115	0.991154	0.756797	1.29808	0.948531		1.00075	0.876326	1.14284	0.991166
		rs6557609	TNFRSF10B-06	CC	1366	1545		CT	418	370	0.818871	0.697366	0.961547	0.0147499		TT	17	27	1.6808	0.896732	3.15041	0.105247		0.896221	0.774362	1.03726	0.141722		CC	485		CT	111	0.775964	0.612331	0.983324	0.0358051		TT	3	0.534653	0.15439	1.8515	0.323161		0.774864	0.620622	0.96744	0.0243062
		rs883429	TNFRSF10B-08	CC	996	1032		CT	684	773	1.07699	0.93986	1.23413	0.285798		TT	123	137	1.04652	0.806403	1.35814	0.732393		1.04816	0.944598	1.16307	0.375551		CC	308		CT	242	1.12703	0.926333	1.37121	0.232018		TT	48	1.22137	0.852496	1.74986	0.275687		1.1159	0.962759	1.2934	0.14538
		rs4460370	TNFRSF10B-05	GG	678	617		AG	251	280	1.10786	0.885966	1.38532	0.369075		AA	41	53	1.24276	0.797324	1.93705	0.337174		1.11135	0.932281	1.32482	0.238898		GG	202		AG	85	0.98665	0.716219	1.35919	0.934459		AA	18	1.19724	0.653694	2.19276	0.559849		1.04309	0.813854	1.3369	0.73898
		rs11785599	TNFRSF10B-04	TT	496	507		CT	855	942	1.01781	0.868277	1.19309	0.827657		CC	452	486	0.979137	0.815	1.17633	0.821815		0.989579	0.902808	1.08469	0.822965		TT	153		CT	293	1.04547	0.8312	1.31499	0.703926		CC	149	0.983095	0.754407	1.28111	0.899567		0.991559	0.868869	1.13157	0.899899
		rs7834266	TNFRSF10B-07	CC	648	719		CT	877	938	0.966525	0.838735	1.11379	0.637947		TT	272	275	0.920353	0.753444	1.12424	0.416246		0.960989	0.873863	1.0568	0.411866		CC	216		CT	299	1.02827	0.838617	1.26082	0.78867		TT	77	0.856235	0.635596	1.15346	0.307303		0.950491	0.828392	1.09059	0.469178
		rs1001793	TNFRSF10B-01	CC	826	953		CT	775	767	0.867184	0.755056	0.995964	0.0436731		TT	204	217	1.03865	0.830933	1.2983	0.739032		0.963682	0.873106	1.06365	0.462592		CC	305		CT	235	0.83181	0.682097	1.01438	0.0689266		TT	56	0.851873	0.609781	1.19008	0.347312		0.889258	0.769777	1.02728	0.110867
		rs12677679	TNFRSF10B-11	AA	1009	1097		AG	691	719	0.935439	0.815994	1.07237	0.3383		GG	103	121	1.0556	0.798345	1.39576	0.704175		0.979172	0.879998	1.08952	0.699263		AA	347		AG	215	0.878937	0.721373	1.07092	0.200463		GG	35	0.952259	0.6345	1.42915	0.813316		0.923505	0.790149	1.07937	0.317254
		rs11135693	TNFRSF10B-03	CC	852	919		AC	765	806	0.952965	0.830158	1.09394	0.493702		AA	182	208	1.04783	0.839063	1.30854	0.680237		0.998387	0.905178	1.10119	0.974246		CC	276		AC	251	0.984296	0.80638	1.20147	0.876345		AA	68	1.13197	0.827651	1.54818	0.437802		1.03632	0.900358	1.19282	0.619047
		rs4872049	TNFRSF10B-14	TT	633	705		CT	852	924	0.944407	0.81644	1.09243	0.441331		CC	317	310	0.847355	0.697981	1.0287	0.0941241		0.924624	0.841569	1.01587	0.102684		TT	211		CT	290	0.985974	0.799938	1.21527	0.894663		CC	97	0.871984	0.658521	1.15464	0.338958		0.942754	0.823493	1.07929	0.39296
		rs4268128	TNFRSF10B-13	AA	1166	1222		AG	559	621	1.02306	0.888222	1.17837	0.751882		GG	65	80	1.12959	0.804098	1.58685	0.482253		1.03858	0.924993	1.16611	0.521806		AA	373		AG	192	1.0283	0.839268	1.25991	0.787735		GG	27	1.22643	0.768812	1.95642	0.391672		1.06134	0.899025	1.25295	0.482074
		rs9314259	TNFRSF10B-12	AA	1432	1531		AG	332	354	1.01407	0.85475	1.20308	0.872733		GG	37	50	1.34414	0.860014	2.1008	0.194263		1.06385	0.923154	1.22598	0.392459		AA	471		AG	112	1.07862	0.845216	1.37647	0.542988		GG	15	1.38472	0.737599	2.59959	0.311118		1.11126	0.908764	1.35889	0.304016
	TNFRSF10C	rs9644029	TNFRSF10C-12	AA	1234	1301		AG	500	559	1.02451	0.885957	1.18472	0.743984		GG	62	75	1.08591	0.766473	1.53848	0.642861		1.03146	0.916452	1.1609	0.607581		AA	381		AG	193	1.19331	0.973217	1.46317	0.0893245		GG	21	0.997023	0.597382	1.66402	0.990899		1.1116	0.941533	1.31238	0.21173
		rs4518666	TNFRSF10C-09	TT	736	736		CT	800	928	1.17706	1.02228	1.35529	0.0234358		CC	251	261	1.10057	0.895112	1.35318	0.363388		1.08166	0.982075	1.19133	0.111184		TT	229		CT	286	1.17682	0.960714	1.44153	0.115765		CC	78	1.08444	0.802998	1.46453	0.596947		1.07604	0.936887	1.23585	0.29962
		rs11778416	TNFRSF10C-06	CC	1633	1766		CG	171	175	0.956575	0.763668	1.19821	0.699245		GG	4	4	0.973186	0.240277	3.94167	0.969621		0.959222	0.77328	1.18987	0.704922		CC	547		CG	52	0.925525	0.665326	1.28748	0.645838		GG	0	~					0.88957	0.64432	1.22817	0.477046
		rs4872052	TNFRSF10C-14	TT	1443	1528		CT	342	390	1.06127	0.899815	1.2517	0.480037		CC	23	26	1.02835	0.577427	1.83141	0.924364		1.05029	0.906044	1.21751	0.515055		TT	480		CT	109	0.960044	0.752999	1.22402	0.742152		CC	10	1.3336	0.620414	2.8666	0.460926		1.00711	0.812726	1.24798	0.948386
		rs4871846	TNFRSF10C-10	CC	662	691		CG	818	911	1.08915	0.942905	1.25808	0.245714		GG	326	341	1.10738	0.910017	1.34755	0.308464		1.05935	0.963661	1.16454	0.232626		CC	214		CG	282	1.10156	0.895169	1.35554	0.36083		GG	102	1.10199	0.8306	1.46205	0.50078		1.05947	0.925281	1.21312	0.403114
		rs12545733	TNFRSF10C-07	CC	751	772		CT	721	762	1.04242	0.902149	1.20451	0.573116		TT	94	97	1.09549	0.805025	1.49075	0.561784		1.04436	0.929294	1.17368	0.466129		CC	222		CT	236	1.12868	0.91352	1.39451	0.261966		TT	31	1.15409	0.74181	1.79551	0.525086		1.10252	0.930562	1.30625	0.259269
		rs7008760	TNFRSF10C-11	GG	588	635		CG	880	942	0.93096	0.80144	1.08141	0.349289		CC	338	368	0.954084	0.788455	1.15451	0.628992		0.971199	0.884093	1.06689	0.542169		GG	198		CG	296	0.922742	0.745327	1.14239	0.460483		CC	106	0.864352	0.655123	1.1404	0.302597		0.929246	0.811518	1.06405	0.288375
		rs4077341	TNFRSF10C-05	TT	640	677		GT	834	933	1.07637	0.93147	1.24381	0.318467		GG	331	330	1.01575	0.83522	1.2353	0.875637		1.02018	0.927979	1.12154	0.679315		TT	193		GT	297	1.21887	0.987395	1.5046	0.0654875		GG	107	1.19338	0.901191	1.5803	0.217256		1.11178	0.97139	1.27246	0.123925
		rs12546235	TNFRSF10C-03	CC	1436	1532		CT	351	387	1.00075	0.849599	1.17878	0.992878		TT	19	23	1.11441	0.600385	2.06853	0.731396		1.01173	0.872368	1.17336	0.87742		CC	457		CT	135	1.17586	0.936604	1.47623	0.162806		TT	7	1.17023	0.48432	2.82754	0.726908		1.1561	0.94062	1.42095	0.168112
		rs11786012	TNFRSF10C-02	TT	1481	1613		CT	316	314	0.925846	0.778156	1.10157	0.384863		CC	11	14	1.15169	0.516312	2.56896	0.730077		0.946316	0.804994	1.11245	0.503723		TT	483		CT	109	1.09459	0.857805	1.39675	0.467392		CC	5	1.35275	0.46235	3.95791	0.581221		1.10446	0.881549	1.38375	0.387669
		rs10111172	TNFRSF10C-01	CC	1202	1283		CT	537	590	1.00389	0.870372	1.15788	0.957503		TT	60	56	0.882294	0.605932	1.2847	0.513623		0.980879	0.870063	1.10581	0.752274		CC	385		CT	190	1.0742	0.876448	1.31656	0.490506		TT	18	0.945024	0.549061	1.62654	0.838274		1.03743	0.873917	1.23154	0.674538
		rs10866820	TNFRSF10C-13	AA	1152	1255		AG	580	596	0.946335	0.82191	1.0896	0.443129		GG	71	87	1.11975	0.80755	1.55265	0.497627		0.99136	0.884724	1.11085	0.881205		AA	387		AG	185	0.949891	0.775128	1.16406	0.620197		GG	26	1.08551	0.68012	1.73253	0.730876		0.986869	0.837869	1.16237	0.87424
	TNFRSF10D	rs4242390	TNFRSF10D-09	CC	1439	1508		CT	350	413	1.16566	0.991154	1.37088	0.0639429		TT	18	23	1.47941	0.781772	2.79959	0.228802		1.17512	1.01337	1.36268	0.0327015		CC	473		CT	122	1.1166	0.88385	1.41065	0.355098		TT	5	0.99578	0.362769	2.73336	0.993451		1.09547	0.883024	1.35902	0.407127
		rs7843320	TNFRSF10D-10	CC	1158	1260		CT	585	600	0.905405	0.786356	1.04248	0.167091		TT	62	79	1.1288	0.79962	1.5935	0.490981		0.963273	0.857755	1.08177	0.527299		CC	379		CT	186	0.923174	0.753026	1.13177	0.441849		TT	32	1.51264	0.968897	2.36153	0.0686159		1.04325	0.885295	1.22939	0.613223
		rs4278155	TNFRSF10D-11	AA	1194	1245		AC	549	610	1.08313	0.939576	1.24861	0.270995		CC	54	72	1.36373	0.945259	1.96746	0.0971322		1.11283	0.988017	1.25342	0.0781782		AA	398		AC	177	0.98603	0.801931	1.21239	0.893859		CC	19	1.12474	0.655334	1.93036	0.669724		1.01123	0.849578	1.20364	0.900004
		rs4242391	TNFRSF10D-04	CC	627	725		CT	884	901	0.888747	0.769785	1.02609	0.107696		TT	289	317	1.02552	0.842169	1.24878	0.802029		0.986545	0.89759	1.08432	0.77874		CC	229		CT	277	0.865093	0.704587	1.06216	0.166355		TT	94	0.967027	0.728475	1.2837	0.81655		0.957005	0.834773	1.09714	0.528483
		rs6557618	TNFRSF10D-06	TT	911	991		AT	740	774	0.913243	0.795328	1.04864	0.19822		AA	150	177	1.04538	0.823224	1.32748	0.715801		0.977259	0.882964	1.08163	0.656805		TT	300		AT	235	0.906929	0.74274	1.10741	0.337711		AA	63	1.18814	0.857642	1.64601	0.299935		1.0176	0.880199	1.17644	0.813653
		rs3924519	TNFRSF10D-03	TT	870	973		CT	778	785	0.902989	0.787905	1.03488	0.142371		CC	158	185	1.05292	0.829134	1.33712	0.672281		0.973829	0.880258	1.07735	0.606888		TT	299		CT	255	0.948644	0.780757	1.15263	0.595739		CC	45	0.850841	0.589475	1.22809	0.388318		0.935764	0.807289	1.08468	0.378249
		rs4871850	TNFRSF10D-05	AA	882	952		AG	730	801	1.03378	0.900785	1.18641	0.636322		GG	186	182	0.952766	0.755525	1.2015	0.68265		0.997708	0.902378	1.10311	0.964283		AA	300		AG	242	0.998229	0.818946	1.21676	0.985996		GG	52	0.882465	0.625207	1.24558	0.477031		0.962293	0.831721	1.11336	0.605422
		rs13257094	TNFRSF10D-02	GG	1046	1098		AG	655	706	0.995949	0.867188	1.14383	0.954172		AA	106	134	1.14165	0.870243	1.49771	0.338824		1.03257	0.928475	1.14833	0.554445		GG	322		AG	231	1.09899	0.901606	1.33958	0.350047		AA	42	1.22353	0.834967	1.79291	0.300761		1.10095	0.947036	1.27989	0.210668
		rs7014131	TNFRSF10D-08	TT	1198	1299		AT	553	580	0.966481	0.838722	1.1137	0.637423		AA	51	63	1.15234	0.787159	1.68695	0.465874		1.00159	0.888634	1.12891	0.979194		TT	394		AT	186	1.01252	0.826448	1.24048	0.904413		AA	19	1.13215	0.658241	1.94726	0.653732		1.0294	0.867318	1.22177	0.740287
		rs4872067	TNFRSF10D-12	AA	1330	1455		AT	444	452	0.917768	0.787042	1.07021	0.273727		TT	33	36	0.959644	0.586367	1.57055	0.869813		0.933329	0.814531	1.06945	0.320568		AA	453		AT	138	0.923452	0.738908	1.15409	0.483866		TT	8	0.703346	0.317002	1.56054	0.386783		0.904244	0.740338	1.10444	0.323918
	TNFRSF10A	rs4871854	TNFRSF10A-23	TT	785	797		GT	800	904	1.09197	0.950681	1.25425	0.213303		GG	220	243	1.05852	0.857366	1.30688	0.596881		1.04738	0.951053	1.15347	0.346972		TT	257		GT	265	0.985399	0.806834	1.20348	0.885349		GG	78	1.04347	0.77389	1.40694	0.780231		1.01121	0.880123	1.16181	0.874991
		rs2230229	TNFRSF10A-22	TT	1321	1432		CT	449	483	0.979497	0.842715	1.13848	0.787206		CC	37	28	0.716679	0.434373	1.18246	0.192252		0.944451	0.826878	1.07874	0.39948		TT	449		CT	142	0.911911	0.732517	1.13524	0.409335		CC	9	0.715893	0.341486	1.5008	0.376178		0.894027	0.736175	1.08573	0.258412
		rs11779484	TNFRSF10A-35	TT	1492	1617		CT	305	312	0.918161	0.770967	1.09346	0.338182		CC	8	13	1.4504	0.595575	3.53217	0.412895		0.95095	0.807199	1.1203	0.547538		TT	508		CT	86	0.815541	0.627588	1.05978	0.127121		CC	5	1.70797	0.551226	5.29216	0.353549		0.874333	0.685564	1.11508	0.279164
		rs11775256	TNFRSF10A-17	CC	1006	1099		CT	692	693	0.906086	0.789839	1.03944	0.159201		TT	105	143	1.21497	0.928786	1.58934	0.155352		1.0028	0.902786	1.11389	0.958436		CC	313		CT	234	1.06736	0.876444	1.29986	0.516774		TT	49	1.45094	1.00688	2.09085	0.0458515		1.13662	0.979675	1.31871	0.091196
		rs11780345	TNFRSF10A-18	TT	806	859		CT	799	840	0.962823	0.83803	1.1062	0.592709		CC	201	243	1.10932	0.896443	1.37274	0.339913		1.02446	0.930138	1.12836	0.623824		TT	239		CT	277	1.13438	0.927033	1.3881	0.220847		CC	81	1.31173	0.972736	1.76886	0.0752791		1.13961	0.993219	1.30757	0.0624674
		rs3808530	TNFRSF10A-36	AA	1060	1139		AG	641	701	0.998479	0.870305	1.14553	0.982676		GG	87	82	0.835247	0.609028	1.14549	0.263957		0.962311	0.860386	1.07631	0.501223		AA	366		AG	202	0.896498	0.734279	1.09455	0.283344		GG	24	0.749251	0.468162	1.19911	0.228909		0.882771	0.74935	1.03995	0.135849
		rs6557627	TNFRSF10A-27	CC	1308	1430		CG	449	454	0.931481	0.800027	1.08454	0.36048		GG	36	44	1.10008	0.700711	1.72706	0.67853		0.965031	0.846755	1.09983	0.593628		CC	450		CG	128	0.839178	0.669657	1.05161	0.127793		GG	13	1.01409	0.53011	1.93995	0.966272		0.885634	0.729301	1.07548	0.220334
		rs2235126	TNFRSF10A-02	CC	971	1017		CT	695	772	1.0384	0.905717	1.19052	0.589037		TT	137	150	1.0041	0.780061	1.29248	0.974681		1.01817	0.918295	1.12892	0.73242		CC	319		CT	230	0.981186	0.805084	1.19581	0.850728		TT	48	1.01716	0.710754	1.45566	0.925869		0.996662	0.858696	1.1568	0.964919
		rs4242392	TNFRSF10A-37	TT	942	1014		CT	554	556	0.91218	0.785929	1.05871	0.226537		CC	80	71	0.810535	0.580259	1.1322	0.218002		0.907034	0.80441	1.02275	0.111213		TT	307		CT	171	0.921349	0.742295	1.14359	0.457492		CC	14	0.52459	0.292288	0.941518	0.0306255		0.846582	0.707707	1.01271	0.0684811
		rs6995408	TNFRSF10A-39	GG	482	560		AG	902	930	0.862726	0.739554	1.00641	0.0602922		AA	417	445	0.88024	0.731612	1.05906	0.176432		0.934092	0.851867	1.02425	0.146993		GG	172		AG	300	0.902988	0.724912	1.12481	0.362544		AA	122	0.781308	0.594718	1.02644	0.0763071		0.886907	0.775467	1.01436	0.0798073
		rs7820465	TNFRSF10A-42	GG	1010	1077		AG	668	732	1.01744	0.887227	1.16677	0.804527		AA	123	130	0.992173	0.761146	1.29332	0.95367		1.00626	0.906108	1.11749	0.90707		GG	336		AG	219	0.979061	0.803111	1.19356	0.834167		AA	41	0.985942	0.674456	1.44128	0.941742		0.986339	0.847294	1.1482	0.859181
		rs6557638	TNFRSF10A-30	GG	824	844		CG	738	845	1.12053	0.974763	1.2881	0.109491		CC	176	184	1.04619	0.830555	1.31781	0.701401		1.05785	0.956291	1.1702	0.274784		GG	231		CG	295	1.45065	1.18651	1.7736	0.000286122		CC	53	1.10236	0.78187	1.55421	0.578199		1.17912	1.02133	1.36128	0.0245774
		rs20577	TNFRSF10A-01**	CC	1064	1084		CT	28	25	1.34417	0.661115	2.73294	0.413958		TT	6	1	0.252304	0.0287842	2.21154	0.213734		0.93987	0.529197	1.66924	0.832412		CC	317		CT	3	0.492582	0.125436	1.93435	0.310296		TT	0	~					0.380468	0.106401	1.36048	0.137161
		rs13278062	TNFRSF10A-41	GG	496	495		GT	875	952	1.05009	0.895495	1.23137	0.547493		TT	431	494	1.09278	0.908527	1.31441	0.346312		1.04538	0.953175	1.1465	0.346196		GG	144		GT	317	1.19673	0.950106	1.50738	0.12719		TT	138	1.04447	0.795298	1.37172	0.754354		1.02252	0.895363	1.16773	0.742397
	LOC389641	rs4242394	LOC389641-07	CC	977	1101		CT	687	704	0.942396	0.820533	1.08236	0.401035		TT	135	131	0.991305	0.759338	1.29413	0.948804		0.969985	0.871955	1.07904	0.575068		CC	341		CT	222	0.962762	0.789456	1.17411	0.70783		TT	31	0.766908	0.503708	1.16764	0.215951		0.922481	0.789572	1.07776	0.309376
		rs11777697	LOC389641-02	GG	502	566		CG	879	952	0.971128	0.833674	1.13124	0.70673		CC	417	424	0.972817	0.806534	1.17338	0.773224		0.985158	0.897506	1.08137	0.75313		GG	165		CG	317	1.11313	0.89369	1.38645	0.338728		CC	117	0.92487	0.700888	1.22043	0.580935		0.975115	0.85278	1.115	0.712542
		rs11997323	LOC389641-03	AA	1129	1212		AC	598	647	0.986929	0.858325	1.1348	0.85346		CC	64	72	1.01872	0.718148	1.4451	0.917188		0.995186	0.885764	1.11812	0.935277		AA	368		AC	207	1.02232	0.837296	1.24823	0.828433		CC	22	0.987741	0.597469	1.63294	0.961645		1.01153	0.856684	1.19438	0.892389
	CHMP7	rs7463256	CHMP7-05	TT	693	675		CT	859	960	1.09398	0.947823	1.26267	0.2196		CC	255	310	1.1814	0.966923	1.44344	0.102914		1.08844	0.98901	1.19786	0.0829418		TT	201		CT	305	1.16559	0.946957	1.43471	0.148251		CC	94	1.21331	0.909344	1.61888	0.188816		1.11347	0.970643	1.27732	0.124891
		rs11135710	CHMP7-01	AA	1190	1328		AT	543	541	0.93754	0.810343	1.0847	0.385942		TT	69	74	1.24014	0.864034	1.77997	0.243078		1.00018	0.885284	1.12998	0.997724		AA	408		AT	175	0.990545	0.804263	1.21997	0.928782		TT	17	0.936356	0.532676	1.64596	0.819266		0.985097	0.825792	1.17513	0.867499
TNFRSF12A	CLDN9	rs1859378	CLDN9-03	CC	647	721		CT	743	720	0.855701	0.737122	0.993354	0.0406012		TT	161	187	1.02618	0.808821	1.30194	0.831504		0.957262	0.860602	1.06478	0.421254		CC	207		CT	221	0.905924	0.72783	1.1276	0.376335		TT	54	1.01108	0.713989	1.43179	0.950495		0.971035	0.831118	1.13451	0.711186
		rs11862306	CLDN9-02	TT	1157	1239		CT	597	639	1.02266	0.889567	1.17567	0.752741		CC	53	65	1.18014	0.809438	1.72061	0.389244		1.04343	0.926416	1.17522	0.483611		TT	385		CT	199	1.0397	0.851205	1.26993	0.702882		CC	16	0.959495	0.537861	1.71165	0.88865		1.02099	0.860016	1.2121	0.8124
		rs2227269	CLDN9-01	CC	1230	1336		CT	521	524	0.901202	0.779033	1.04253	0.161635		TT	51	79	1.40779	0.978006	2.02645	0.0657239		1.00122	0.888609	1.1281	0.984033		CC	417		CT	161	0.88421	0.715996	1.09194	0.253038		TT	21	1.16733	0.691284	1.97122	0.562722		0.951806	0.800248	1.13207	0.576718
		rs2717701	CLDN6-01	GG	666	729		CG	859	897	0.945947	0.8204	1.09071	0.444347		CC	281	316	1.00091	0.824046	1.21572	0.992714		0.989084	0.90111	1.08565	0.817352		GG	227		CG	263	0.888421	0.722711	1.09213	0.261326		CC	109	1.09931	0.838782	1.44076	0.492669		1.01698	0.890783	1.16105	0.803308
	TNFRSF12A	rs8052002	TNFRSF12A-01	GG	1038	1092		CG	646	725	1.07886	0.940483	1.23761	0.278436		CC	115	119	0.991174	0.754533	1.30203	0.949215		1.0361	0.932006	1.15182	0.511521		GG	328		CG	234	1.1581	0.951778	1.40915	0.142579		CC	32	0.897611	0.593499	1.35755	0.608824		1.05017	0.901853	1.22288	0.528589
	WDR58	rs2245000	WDR58-01	GG	650	673		CG	856	960	1.06876	0.926114	1.23338	0.362928		CC	298	310	0.979782	0.806443	1.19038	0.837096		1.0047	0.914696	1.10355	0.922067		GG	213		CG	288	1.00982	0.821843	1.2408	0.925902		CC	97	0.9646	0.729384	1.27567	0.800478		0.987482	0.863513	1.12925	0.853982
TNFRSF13B	LOC96597	rs3751991	LOC96597-03	CC	1381	1446		AC	385	449	1.12179	0.958784	1.31251	0.151407		AA	24	24	0.988226	0.553404	1.7647	0.968065		1.09381	0.948985	1.26073	0.215948		CC	451		AC	141	1.13175	0.905502	1.41454	0.276751		AA	3	0.387843	0.11524	1.3053	0.126097		1.03506	0.842775	1.27122	0.74242
		rs11650590	LOC96597-01	CC	1151	1232		CT	573	641	1.00538	0.873466	1.15722	0.94037		TT	84	72	0.803692	0.579015	1.11555	0.191441		0.959025	0.855574	1.07499	0.472516		CC	373		CT	208	1.07132	0.877576	1.30785	0.498469		TT	18	0.656244	0.387954	1.11007	0.116275		0.964544	0.818302	1.13692	0.666963
		rs3751987	LOC96597-02	GG	752	785		AG	822	927	1.06257	0.925072	1.22051	0.390659		AA	230	229	0.946003	0.766153	1.16807	0.605886		0.998682	0.906724	1.09997	0.978655		GG	245		AG	293	1.08504	0.890112	1.32265	0.419213		AA	61	0.814697	0.591752	1.12164	0.20901		0.958593	0.833217	1.10283	0.554318
		rs8065836	LOC96597-04	GG	659	742		AG	829	873	0.8991	0.778141	1.03886	0.149078		AA	319	328	0.898342	0.743305	1.08572	0.267376		0.939209	0.856844	1.02949	0.180473		GG	222		AG	275	0.930408	0.755696	1.14551	0.496665		AA	103	0.926791	0.705466	1.21755	0.585004		0.95723	0.838451	1.09284	0.517857
		rs9904659	LOC96597-05	TT	1495	1608		CT	290	323	1.08952	0.91072	1.30342	0.348541		CC	19	10	0.658273	0.298283	1.45273	0.300523		1.03945	0.88033	1.22733	0.648099		TT	494		CT	102	1.14518	0.888345	1.47626	0.295462		CC	2	0.470315	0.106557	2.07584	0.319341		1.07184	0.843835	1.36146	0.569664
	TNFRSF13B	rs4343329	TNFRSF13B-25	GG	963	1047		CG	698	762	1.0214	0.891218	1.17059	0.760847		CC	136	126	0.920934	0.707983	1.19794	0.539279		0.988605	0.890387	1.09766	0.830025		GG	320		CG	242	1.06842	0.879109	1.29849	0.506006		CC	33	0.816774	0.544266	1.22572	0.328454		0.983841	0.845208	1.14521	0.833494
		rs11654431	TNFRSF13B-22	CC	994	1033		AC	680	800	1.10863	0.967801	1.26996	0.136806		AA	131	107	0.774648	0.589843	1.01736	0.0663234		0.987865	0.888735	1.09805	0.820971		CC	311		AC	260	1.20139	0.990371	1.45737	0.062634		AA	26	0.63256	0.406486	0.98437	0.0423784		0.992355	0.851929	1.15593	0.921473
		rs12938073	TNFRSF13B-03	TT	513	529		AT	890	1008	1.0852	0.93142	1.26437	0.294309		AA	401	407	1.01006	0.837834	1.21769	0.916431		1.01029	0.920482	1.10887	0.829289		TT	159		AT	326	1.18574	0.95107	1.4783	0.13		AA	114	0.966645	0.73249	1.27565	0.810561		0.99813	0.872355	1.14204	0.978267
		rs12603708	TNFRSF13B-23	GG	1154	1250		AG	575	602	0.97808	0.848537	1.1274	0.759794		AA	75	87	1.18462	0.851928	1.64723	0.313823		1.0223	0.910709	1.14757	0.708418		GG	375		AG	205	1.12477	0.920647	1.37414	0.249834		AA	19	0.911264	0.536162	1.54879	0.731317		1.06087	0.897981	1.2533	0.48723
		rs11654088	TNFRSF13B-02	GG	1002	1050		CG	683	778	1.05588	0.921381	1.21	0.434152		CC	120	116	0.89531	0.681812	1.17566	0.426246		0.999538	0.898911	1.11143	0.993197		GG	329		CG	241	1.04986	0.86407	1.27559	0.624394		CC	30	0.749452	0.491471	1.14285	0.180337		0.958855	0.82267	1.11758	0.590872
		rs4985694	TNFRSF13B-10	GG	541	536		AG	854	1009	1.18326	1.01565	1.37852	0.0308296		AA	411	397	0.969991	0.805838	1.16758	0.747387		0.996923	0.90898	1.09337	0.947846		GG	149		AG	330	1.37524	1.09861	1.72152	0.00542396		AA	119	1.02745	0.779104	1.35497	0.847864		1.0308	0.902233	1.1777	0.655345
		rs4985720	TNFRSF13B-14	GG	1154	1211		CG	562	664	1.09723	0.953286	1.26292	0.195934		CC	92	71	0.721402	0.521897	0.997172	0.0480289		0.985323	0.879488	1.1039	0.798704		GG	370		CG	212	1.13675	0.931293	1.38752	0.207622		CC	18	0.60471	0.358674	1.01952	0.0591019		0.979712	0.831652	1.15413	0.806309
		rs12051889	TNFRSF13B-24	CC	1450	1542		CT	325	374	1.08806	0.920881	1.2856	0.321396		TT	22	14	0.630649	0.319744	1.24387	0.183432		1.02561	0.881281	1.19357	0.743859		CC	472		CT	119	1.14849	0.906512	1.45505	0.251431		TT	3	0.410418	0.121577	1.38549	0.151372		1.04348	0.839087	1.29767	0.701967
		rs4985726	TNFRSF13B-11	CC	1417	1496		CG	362	403	1.03873	0.883885	1.2207	0.644551		GG	19	26	1.27486	0.699002	2.32512	0.428354		1.05716	0.914034	1.22271	0.453895		CC	459		CG	131	1.09068	0.868067	1.37039	0.456118		GG	3	0.475256	0.139253	1.62201	0.234939		1.02226	0.827745	1.26248	0.838025
		rs4985700	TNFRSF13B-06	AA	716	718		AC	807	980	1.1863	1.03005	1.36625	0.0177466		CC	281	246	0.846847	0.69163	1.0369	0.107569		0.97919	0.890115	1.07718	0.665631		AA	220		AC	311	1.23059	1.00537	1.50625	0.0442273		CC	68	0.766159	0.563297	1.04208	0.0896348		0.95757	0.834683	1.09855	0.536115
		rs7504096	TNFRSF13B-16	GG	1288	1399		AG	430	465	0.978785	0.839605	1.14104	0.784072		AA	66	57	0.784195	0.544155	1.13012	0.19228		0.940016	0.830857	1.06352	0.326004		GG	431		AG	141	0.954771	0.765186	1.19133	0.681943		AA	17	0.750747	0.434265	1.29787	0.304677		0.917973	0.766646	1.09917	0.351755
		rs8074984	TNFRSF13B-18	AA	534	595		AG	865	923	0.914848	0.785241	1.06585	0.25353		GG	404	418	0.881871	0.733555	1.06017	0.180889		0.937474	0.855373	1.02745	0.167348		AA	187		AG	281	0.868697	0.69794	1.08123	0.207472		GG	126	0.826305	0.633726	1.07741	0.158756		0.905294	0.792562	1.03406	0.142556
		rs4985757	TNFRSF13B-12	CC	954	985		AC	674	790	1.11167	0.967848	1.27686	0.134228		AA	165	149	0.847556	0.665204	1.0799	0.180861		0.994687	0.898207	1.10153	0.918491		CC	307		AC	237	1.06213	0.870359	1.29616	0.552984		AA	48	0.861519	0.607104	1.22255	0.403874		0.979731	0.846025	1.13457	0.78445
		rs8064661	TNFRSF13B-17	TT	1207	1326		CT	537	562	0.933565	0.808873	1.07748	0.347327		CC	62	51	0.728952	0.497279	1.06856	0.105201		0.905356	0.802429	1.02149	0.10637		TT	412		CT	171	0.910167	0.739716	1.11989	0.373637		CC	14	0.626173	0.345177	1.13592	0.123422		0.869333	0.728462	1.03744	0.120561
		rs8079130	TNFRSF13B-19	CC	1309	1412		CT	452	499	1.03638	0.892476	1.20348	0.639436		TT	41	30	0.683789	0.422416	1.10689	0.12193		0.976506	0.856518	1.1133	0.722271		CC	436		CT	154	1.03281	0.833446	1.27985	0.767998		TT	8	0.61146	0.283133	1.32052	0.210493		0.963868	0.797073	1.16557	0.704239
		rs12943647	TNFRSF13B-07	GG	1358	1429		AG	414	463	1.04241	0.89367	1.2159	0.596983		AA	36	46	1.24247	0.794408	1.94326	0.341413		1.06412	0.933019	1.21364	0.354219		GG	426		AG	154	1.16776	0.939887	1.45088	0.161445		AA	17	1.58578	0.875896	2.87102	0.1279		1.19606	0.99591	1.43644	0.0553522
		rs9891079	TNFRSF13B-20	CC	669	755		AC	563	657	0.990749	0.847723	1.15791	0.906986		AA	120	157	1.09697	0.843602	1.42644	0.489747		1.02539	0.915677	1.14825	0.664105		CC	237		AC	199	0.960425	0.768822	1.19978	0.72209		AA	43	0.95508	0.651687	1.39972	0.81369		0.970676	0.824994	1.14208	0.719809
		rs4075606	TNFRSF13B-09	CC	1394	1530		CT	378	396	0.936139	0.797425	1.09898	0.419963		TT	34	19	0.512629	0.290096	0.905869	0.0214315		0.879092	0.762568	1.01342	0.0756995		CC	475		CT	117	0.881596	0.697642	1.11406	0.291238		TT	7	0.603982	0.264989	1.37664	0.230322		0.852876	0.692731	1.05004	0.133674
		rs12950509	TNFRSF13B-08	CC	1320	1426		CG	444	491	1.00741	0.866957	1.17062	0.923201		GG	40	24	0.558175	0.333405	0.934477	0.0265743		0.936554	0.820086	1.06956	0.333329		CC	440		CG	150	0.999746	0.805428	1.24095	0.998165		GG	7	0.516242	0.228328	1.1672	0.112171		0.924118	0.762077	1.12062	0.422401
		rs9907308	TNFRSF13B-21	GG	821	895		AG	788	871	1.03607	0.903395	1.18823	0.612268		AA	191	170	0.85987	0.682805	1.08285	0.19937		0.967074	0.874939	1.06891	0.512198		GG	271		AG	279	1.10246	0.906542	1.34073	0.328508		AA	48	0.813895	0.574379	1.15329	0.246871		0.978094	0.847269	1.12912	0.762393
		rs4985767	TNFRSF13B-13	AA	1446	1575		AG	326	332	1.0011	0.840469	1.19244	0.99013		GG	24	17	0.813368	0.426738	1.55029	0.530201		0.979392	0.836049	1.14731	0.79648		AA	486		AG	107	1.08321	0.844512	1.38937	0.529135		GG	1	0.173771	0.0231799	1.30271	0.0886291		0.979284	0.77593	1.23593	0.86008
TNFRSF13C	TNFRSF13C	rs5996088	TNFRSF13C-01	CC	1483	1618		CT	312	311	0.972153	0.814877	1.15978	0.753777		TT	11	14	1.47184	0.653533	3.31477	0.350774		1.00432	0.851848	1.18409	0.95906		CC	506		CT	89	0.906282	0.697992	1.17673	0.460173		TT	4	1.38057	0.427309	4.46042	0.589903		0.939564	0.735847	1.19968	0.617118
	C22ORF18	rs5758511	C22ORF18-01	GG	938	1001		AG	757	782	0.942782	0.822897	1.08013	0.395827		AA	112	160	1.29252	0.996451	1.67657	0.053214		1.04179	0.938876	1.15598	0.440452		GG	309		AG	245	0.949004	0.780461	1.15394	0.599806		AA	46	1.18065	0.815959	1.70834	0.378329		1.01808	0.877147	1.18165	0.813673
		rs6002548	C22ORF18-02	TT	838	944		GT	473	563	1.08651	0.929581	1.26992	0.297196		GG	48	72	1.39904	0.949578	2.06125	0.089452		1.12176	0.984685	1.27793	0.0840109		TT	307		GT	159	0.960162	0.766735	1.20239	0.723198		GG	17	1.09345	0.612156	1.95315	0.762774		0.989116	0.817364	1.19696	0.910459
		rs6002551	C22ORF18-03	GG	1349	1386		AG	423	505	1.19219	1.02274	1.38972	0.0246114		AA	33	48	1.49128	0.939664	2.36672	0.0899092		1.20039	1.05016	1.37211	0.00741741		GG	438		AG	148	1.13426	0.90991	1.41393	0.262557		AA	12	1.28279	0.646009	2.54726	0.476747		1.13335	0.934666	1.37428	0.203048
TNFRSF14	TNFRSF14	rs2234167	TNFRSF14-02	CC	1322	1418		CT	447	486	1.01366	0.872127	1.17817	0.859628		TT	35	35	0.955908	0.592096	1.54326	0.853607		1.004	0.879899	1.1456	0.952731		CC	439		CT	149	1.00368	0.808055	1.24667	0.973485		TT	11	0.993991	0.498038	1.98382	0.986362		1.00182	0.828415	1.21152	0.985057
		rs2234161	TNFRSF14-01	AA	468	455		AG	909	974	1.03358	0.880395	1.21343	0.686515		GG	426	503	1.14021	0.946468	1.3736	0.167305		1.068	0.973081	1.17218	0.165948		AA	137		AG	295	1.03228	0.816524	1.30505	0.790555		GG	162	1.19889	0.918428	1.565	0.18216		1.09721	0.959384	1.25483	0.175565
		rs4310388	TNFRSF14-03	GG	154	183		GT	203	188	0.765872	0.570728	1.02774	0.0754675		TT	39	43	0.915504	0.559832	1.49714	0.724992		0.880986	0.709919	1.09328	0.249995		GG	56		GT	57	0.752441	0.490056	1.15531	0.193573		TT	15	0.942623	0.475601	1.86824	0.865564		0.88771	0.650994	1.2105	0.451619
TNFRSF17	TNFRSF17	rs9922891	TNFRSF17-07	GG	1543	1660		AG	256	266	0.951544	0.789105	1.14742	0.603014		AA	8	15	1.73151	0.728784	4.11387	0.213719		1.00133	0.84255	1.19004	0.987922		GG	503		AG	87	1.01918	0.781206	1.32965	0.888629		AA	7	2.73349	0.97904	7.63196	0.0549174		1.11609	0.87727	1.41993	0.371285
		rs9928563	TNFRSF17-06	GG	953	1041		CG	700	735	0.981674	0.854702	1.12751	0.793531		CC	153	168	1.20887	0.936341	1.56072	0.14558		1.0456	0.941084	1.16171	0.406635		GG	323		CG	231	1.00165	0.821371	1.2215	0.986984		CC	44	1.07294	0.733284	1.56993	0.716952		1.02047	0.875758	1.1891	0.795084
		rs11862958	TNFRSF17-02	CC	744	799		CT	806	880	0.979762	0.85111	1.12786	0.775902		TT	247	252	0.910874	0.741702	1.11863	0.37318		0.961043	0.873239	1.05768	0.416292		CC	225		CT	281	1.10031	0.896703	1.35016	0.359856		TT	89	1.12168	0.8401	1.49764	0.436223		1.06863	0.93217	1.22508	0.340945
		rs11570151	TNFRSF17-05	TT	1358	1441		CT	419	455	0.975614	0.836114	1.13839	0.753824		CC	25	46	1.65	1.0041	2.71141	0.0481438		1.05133	0.919226	1.20241	0.465029		TT	448		CT	140	0.954175	0.764208	1.19136	0.678782		CC	10	1.14241	0.542301	2.40659	0.726165		0.980668	0.806582	1.19233	0.844786
		rs2071336	TNFRSF17-01	GG	1641	1782		AG	160	155	0.893853	0.707451	1.12937	0.347009		AA	6	5	0.709474	0.21296	2.36361	0.576157		0.88723	0.712206	1.10527	0.285866		GG	542		AG	53	1.04043	0.748542	1.44613	0.813508		AA	3	1.61156	0.391851	6.62786	0.508342		1.07478	0.791957	1.45859	0.643467
		rs12597429	TNFRSF17-03	TT	812	862		CT	782	838	1.00471	0.875183	1.1534	0.946848		CC	209	245	1.09829	0.890538	1.35451	0.380842		1.03459	0.940722	1.13782	0.483487		TT	267		CT	266	1.03206	0.846899	1.25769	0.754457		CC	66	0.943455	0.691095	1.28797	0.713986		0.99071	0.863235	1.13701	0.894336
	RUNDC2A	rs3851005	RUNDC2A-02	CC	871	922		CT	758	828	1.01886	0.888499	1.16834	0.789114		TT	176	194	1.04771	0.835136	1.31438	0.687098		1.02182	0.925824	1.12778	0.667997		CC	277		CT	268	1.10682	0.909591	1.34681	0.310781		TT	54	0.980235	0.699927	1.3728	0.907521		1.03331	0.896373	1.19118	0.651422
		rs2869492	RUNDC2A-01	TT	644	696		CT	871	890	0.936865	0.8116	1.08146	0.373178		CC	285	352	1.12462	0.928127	1.36271	0.230647		1.0366	0.944948	1.13715	0.446591		TT	215		CT	279	0.953828	0.775788	1.17273	0.653831		CC	103	1.06677	0.808947	1.40676	0.647025		1.01708	0.889506	1.16294	0.804437
TNFRSF1A/LTBR/TNFRSF7	TNFRSF1A	rs1860545	TNFRSF1A-10	GG	709	730		AG	831	914	1.02492	0.888669	1.18205	0.735246		AA	268	299	1.02846	0.843516	1.25396	0.781416		1.01647	0.924737	1.1173	0.734987		GG	224		AG	285	1.03292	0.84132	1.26815	0.75702		AA	90	0.985845	0.74027	1.31289	0.922301		1.00144	0.874057	1.14739	0.983466
		rs4149579	TNFRSF1A-13	CC	1554	1653		CT	244	283	1.07738	0.893981	1.29841	0.433718		TT	10	8	0.741237	0.289699	1.89656	0.532175		1.04651	0.878526	1.2466	0.610607		CC	508		CT	89	1.10012	0.844146	1.43372	0.4801		TT	3	0.890282	0.242228	3.27213	0.861085		1.07614	0.841137	1.37681	0.559381
		rs4149578	TNFRSF1A-12	CC	1431	1571		CT	359	352	0.898864	0.760624	1.06223	0.210782		TT	13	21	1.78349	0.86831	3.66325	0.115151		0.960816	0.823655	1.12082	0.611019		CC	493		CT	102	0.840784	0.65701	1.07596	0.16816		TT	5	1.41215	0.487006	4.09475	0.525187		0.885659	0.70397	1.11424	0.299956
		rs4149577	TNFRSF1A-11	AA	502	566		AG	906	935	0.871872	0.746693	1.01804	0.0829334		GG	393	437	0.923761	0.766493	1.1133	0.40494		0.956384	0.871499	1.04954	0.347013		AA	161		AG	291	0.952092	0.759817	1.19302	0.669706		GG	142	1.04931	0.803407	1.37049	0.723854		1.02176	0.893445	1.16851	0.7532
		rs4149570	TNFRSF1A-14	CC	675	753		AC	861	896	0.897212	0.778084	1.03458	0.13563		AA	264	282	0.920347	0.752832	1.12514	0.418081		0.944746	0.858826	1.03926	0.242656		CC	227		AC	278	0.9166	0.74672	1.12513	0.405031		AA	89	0.953223	0.715159	1.27053	0.74384		0.96236	0.838632	1.10434	0.58477
	SCNN1A	rs11064145	SCNN1A-07	TT	535	559		GT	898	959	1.04089	0.894643	1.21104	0.603915		GG	359	410	1.12837	0.935151	1.3615	0.207563		1.06032	0.966011	1.16385	0.217795		TT	170		GT	311	1.11786	0.899047	1.38992	0.31613		GG	113	1.03531	0.785025	1.36538	0.805888		1.02731	0.89817	1.17501	0.694285
		rs3764875	SCNN1A-04	TT	749	813		CT	832	868	0.960155	0.835601	1.10328	0.566268		CC	202	238	1.11375	0.898461	1.38063	0.325608		1.02471	0.929614	1.12954	0.623235		TT	241		CT	263	0.980795	0.800943	1.20103	0.851176		CC	89	1.40929	1.05244	1.88715	0.0212773		1.1277	0.98169	1.29544	0.0893642
		rs3764874	SCNN1A-03	GG	1089	1184		CG	648	646	0.90972	0.792501	1.04428	0.17882		CC	65	104	1.4419	1.04299	1.99337	0.0267802		1.02054	0.912614	1.14123	0.72145		GG	350		CG	202	0.959797	0.785587	1.17264	0.688022		CC	41	1.92196	1.27094	2.90646	0.0019606		1.13354	0.968155	1.32716	0.119291
		rs3782723	SCNN1A-05	GG	778	882		CG	805	866	0.907516	0.790314	1.0421	0.16898		CC	222	194	0.734394	0.589929	0.914236	0.00573978		0.873418	0.791728	0.963537	0.00690606		GG	263		CG	276	0.960681	0.787919	1.17132	0.691684		CC	61	0.773252	0.561394	1.06506	0.115458		0.906229	0.787094	1.0434	0.170932
		rs3782726	SCNN1A-06	TT	631	609		GT	843	946	1.13726	0.981197	1.31815	0.0876527		GG	325	386	1.173	0.971118	1.41685	0.0977552		1.09007	0.993384	1.19616	0.0687778		TT	185		GT	298	1.16176	0.938524	1.43809	0.168454		GG	115	1.13262	0.862052	1.48812	0.371231		1.07625	0.941909	1.22975	0.280044
		rs10849446	SCNN1A-08	CC	551	627		AC	875	911	0.904427	0.779004	1.05004	0.187218		AA	381	402	1.01516	0.837751	1.23014	0.877989		0.993926	0.904375	1.09234	0.899354		CC	192		AC	294	0.95812	0.774267	1.18563	0.693903		AA	111	0.92578	0.700083	1.22424	0.588569		0.962647	0.840283	1.10283	0.583117
		rs3759324	SCNN1A-01	TT	1003	1012		CT	646	748	1.18369	1.02977	1.3606	0.0176562		CC	147	158	1.19928	0.927438	1.5508	0.165872		1.13389	1.01996	1.26055	0.0200307		TT	300		CT	252	1.35902	1.11566	1.65545	0.0023102		CC	38	1.0135	0.681658	1.50688	0.947182		1.16136	0.998229	1.35114	0.0527437
	LTBR	rs3759333	LTBR-03	CC	1028	1119		CT	672	708	0.968285	0.844425	1.11031	0.644426		TT	97	109	1.08547	0.811246	1.45238	0.580952		1.00166	0.898645	1.11648	0.976105		CC	329		CT	236	1.11121	0.914163	1.35073	0.289685		TT	31	1.05867	0.689806	1.62476	0.79421		1.07288	0.918625	1.25305	0.374397
		rs2364480	LTBR-06	AA	1035	1088		AC	655	709	0.991312	0.863114	1.13855	0.901708		CC	114	133	1.06994	0.819215	1.39739	0.619748		1.01363	0.912072	1.1265	0.801543		AA	327		AC	218	1.0141	0.830285	1.23861	0.890846		CC	47	1.29174	0.896633	1.86096	0.169367		1.07965	0.928976	1.25476	0.317653
		rs12296430	LTBR-02	GG	1151	1253		CG	560	617	0.985451	0.855685	1.1349	0.838788		CC	74	48	0.574151	0.394331	0.835973	0.00379645		0.899261	0.798654	1.01254	0.079419		GG	396		CG	182	0.913281	0.744448	1.1204	0.384398		CC	13	0.504878	0.276108	0.923196	0.0264538		0.838013	0.70326	0.998587	0.0481803
	LOC390284	rs12319859	LOC390284-02	TT	1415	1586		CT	334	316	0.875494	0.735436	1.04223	0.134923		CC	32	16	0.527914	0.28273	0.985721	0.0449518		0.839535	0.718051	0.981573	0.0282943		TT	493		CT	97	0.875953	0.679431	1.12932	0.306899		CC	3	0.369789	0.110513	1.23736	0.106451		0.821368	0.649928	1.03803	0.0994582
		rs2364493	LOC390284-04	GG	1016	1092		AG	673	710	1.00059	0.872222	1.14785	0.993275		AA	94	119	1.19028	0.893616	1.58543	0.233678		1.04256	0.935797	1.16149	0.449597		GG	338		AG	222	1.01476	0.833163	1.23593	0.884227		AA	32	1.0317	0.675643	1.57541	0.885091		1.01494	0.868364	1.18626	0.852178
		rs4469949	LOC390284-05	GG	779	812		AG	811	913	1.04866	0.913404	1.20394	0.50008		AA	213	217	0.934382	0.75318	1.15918	0.53721		0.992133	0.899882	1.09384	0.873973		GG	243		AG	281	1.07388	0.879448	1.3113	0.484279		AA	74	1.06344	0.784794	1.44103	0.691529		1.04454	0.908451	1.20102	0.540614
		rs12817967	LOC390284-03	AA	630	661		AC	868	969	1.02825	0.890125	1.18781	0.705046		CC	302	309	0.932899	0.767746	1.13358	0.48473		0.977103	0.889204	1.07369	0.630083		AA	204		AC	298	1.01728	0.826622	1.25192	0.871437		CC	95	0.926246	0.698777	1.22776	0.594129		0.972443	0.84933	1.1134	0.685772
		rs7312492	LOC390284-01	TT	633	680		CT	890	982	1.01392	0.878928	1.16964	0.849623		CC	280	276	0.915521	0.749537	1.11826	0.387153		0.969005	0.880708	1.06615	0.518348		TT	220		CT	288	0.923169	0.752018	1.13327	0.444791		CC	88	0.916995	0.688747	1.22088	0.552938		0.949109	0.826976	1.08928	0.457372
	TNFRSF7	rs2250246	TNFRSF7-06	GG	613	643		AG	918	974	1.01007	0.874496	1.16667	0.89157		AA	261	309	1.12099	0.917482	1.36965	0.263821		1.04852	0.952445	1.15429	0.333893		GG	200		AG	293	0.977982	0.79402	1.20456	0.83413		AA	99	1.157	0.871713	1.53564	0.312726		1.05544	0.91984	1.21103	0.441856
		rs11569357	TNFRSF7-08	TT	1605	1741		CT	197	198	0.902126	0.730566	1.11397	0.338533		CC	3	6	1.97614	0.48739	8.01235	0.340237		0.937181	0.765832	1.14687	0.528845		TT	549		CT	51	0.722948	0.522177	1.00091	0.0506457		CC	0	~					0.714483	0.519013	0.983571	0.0392514
		rs11569359	TNFRSF7-05	CC	839	902		CG	790	874	1.01412	0.885252	1.16174	0.839777		GG	165	153	0.854766	0.67137	1.08826	0.202824		0.961042	0.868008	1.06405	0.444321		CC	279		CG	262	0.981371	0.80645	1.19423	0.851077		GG	54	0.984681	0.701949	1.38129	0.928765		0.987688	0.853687	1.14272	0.867733
		rs25680	TNFRSF7-03	GG	1091	1169		AG	624	678	1.02056	0.888544	1.17219	0.773373		AA	85	82	0.926157	0.67416	1.27235	0.635905		0.99576	0.889831	1.1143	0.940979		GG	352		AG	221	1.08246	0.888589	1.31863	0.431336		AA	26	0.966164	0.610566	1.52886	0.883131		1.03958	0.885549	1.2204	0.635208
		rs2267966	TNFRSF7-02	AA	957	1027		AT	711	763	0.96974	0.845406	1.11236	0.660725		TT	130	140	0.96549	0.746436	1.24883	0.789088		0.976686	0.88	1.08399	0.657374		AA	313		AT	233	0.965085	0.791761	1.17635	0.724938		TT	49	1.10256	0.772089	1.57448	0.591207		1.0122	0.872328	1.17451	0.873006
	TAPBPL	rs2286721	TAPBPL-04	GG	1232	1324		AG	524	551	0.967966	0.838211	1.11781	0.657492		AA	47	64	1.22455	0.830747	1.80502	0.306178		1.01311	0.8975	1.14361	0.833127		GG	411		AG	167	0.945015	0.767313	1.16387	0.594641		AA	20	1.21523	0.708753	2.08364	0.478574		0.996371	0.837345	1.1856	0.96731
		rs2532499	TAPBPL-02	GG	839	902		CG	804	848	0.999747	0.872592	1.14543	0.997086		CC	159	189	1.11448	0.882679	1.40716	0.362276		1.03334	0.935016	1.142	0.520327		GG	273		CG	271	1.05985	0.871695	1.28862	0.559949		CC	54	1.07456	0.764505	1.51036	0.678875		1.04552	0.905167	1.20764	0.544996
		rs2243750	TAPBPL-07	TT	927	965		CT	712	823	1.09211	0.952667	1.25196	0.206151		CC	143	129	0.839542	0.649115	1.08583	0.182678		0.993356	0.894998	1.10252	0.900275		TT	299		CT	242	1.0283	0.843889	1.25301	0.781962		CC	47	0.962708	0.673303	1.37651	0.83497		1.00166	0.863282	1.16222	0.982555
		rs1045546	TAPBPL-06	CC	1148	1273		CT	579	590	0.884115	0.767258	1.01877	0.0885926		TT	80	78	0.836921	0.604735	1.15825	0.282908		0.896906	0.799986	1.00557	0.0622086		CC	381		CT	195	0.96068	0.785205	1.17537	0.696684		TT	22	0.779506	0.478141	1.27082	0.317843		0.929191	0.788324	1.09523	0.381285
		rs2534711	TAPBPL-05	TT	915	955		GT	735	833	1.08783	0.949746	1.24598	0.224183		GG	152	153	0.93712	0.733665	1.19699	0.603024		1.01805	0.919638	1.12698	0.730232		TT	299		GT	244	1.01561	0.834242	1.2364	0.877384		GG	54	1.04011	0.7403	1.46133	0.820681		1.01876	0.881294	1.17766	0.801604
TNFRSF25	ESPN	rs3138158	ESPN-01	CC	1531	1683		CT	264	252	0.831708	0.68892	1.00409	0.0551758		TT	9	5	0.473035	0.156673	1.42821	0.184252		0.81583	0.682064	0.975831	0.0258987		CC	514		CT	82	0.865802	0.661093	1.1339	0.295121		TT	1	0.309531	0.0389387	2.46052	0.267553		0.835557	0.64494	1.08251	0.173877
	TNFRSF25	rs3138156	TNFRSF25-02	TT	1499	1637		CT	275	276	0.944612	0.785878	1.13541	0.543813		CC	13	16	1.24527	0.588362	2.63561	0.56637		0.974165	0.823775	1.15201	0.759653		TT	496		CT	84	0.973939	0.74509	1.27308	0.846779		CC	8	2.12608	0.854637	5.28903	0.104771		1.06728	0.840753	1.35483	0.592707
		rs2986754	TNFRSF25-01	CC	1497	1616		CG	270	299	1.11933	0.928246	1.34975	0.23786		GG	27	20	1.07652	0.57523	2.01466	0.817635		1.09952	0.928892	1.3015	0.270168		CC	509		CG	87	1.03595	0.79002	1.35843	0.79841		GG	3	0.543628	0.157895	1.87169	0.333931		0.978715	0.762095	1.25691	0.866141
	PLEKHG5	rs3007420	PLEKHG5-03	GG	1595	1684		CG	201	246	1.17657	0.961976	1.43903	0.113501		CC	6	10	1.85421	0.656401	5.23778	0.243859		1.19872	0.992447	1.44786	0.0599355		GG	527		CG	69	1.04439	0.77813	1.40176	0.772389		CC	1	0.58361	0.0688186	4.94925	0.621494		1.0194	0.770212	1.34921	0.893124
		rs3007421	PLEKHG5-04	GG	1336	1419		AG	420	482	1.0937	0.938424	1.27468	0.251591		AA	48	41	0.927887	0.601698	1.43091	0.734863		1.05057	0.922066	1.19698	0.458655		GG	444		AG	145	1.05926	0.849898	1.3202	0.608356		AA	10	0.722079	0.358958	1.45253	0.36118		0.994516	0.822877	1.20196	0.954632
		rs2986751	PLEKHG5-02	GG	1525	1621		AG	256	291	1.16157	0.961099	1.40386	0.121267		AA	19	18	1.35694	0.684532	2.68985	0.381952		1.16228	0.979	1.37986	0.0858768		GG	504		AG	88	1.14022	0.869665	1.49493	0.342375		AA	3	0.80677	0.229018	2.84204	0.738229		1.10073	0.857086	1.41362	0.452156
		rs2986749	PLEKHG5-01	AA	1261	1395		AG	466	475	0.967222	0.830075	1.12703	0.669255		GG	76	74	1.28364	0.875677	1.88167	0.200676		1.02525	0.900886	1.16678	0.705468		AA	430		AG	146	0.984576	0.790003	1.22707	0.889945		GG	23	1.519	0.875423	2.63571	0.137072		1.06714	0.886343	1.28481	0.492668
TNFRSF8/TNFRSF1B	RP5-1077B9.4	rs12042105	RP5-1077B9.4-01	TT	1002	1083		CT	692	723	0.951875	0.830158	1.09144	0.479843		CC	88	115	1.21411	0.904672	1.62938	0.196175		1.01783	0.912694	1.13507	0.750724		TT	347		CT	211	0.872865	0.71537	1.06503	0.180455		CC	31	1.03875	0.674357	1.60005	0.863056		0.934972	0.796861	1.09702	0.40966
	TNFRSF8	rs4644506	TNFRSF8-23	CC	898	958		CG	758	789	0.973572	0.849219	1.11613	0.700875		GG	144	192	1.29108	1.0171	1.63886	0.0357928		1.06726	0.965147	1.18017	0.204583		CC	300		CG	236	0.943646	0.774034	1.15042	0.566112		GG	60	1.31411	0.940707	1.83573	0.109248		1.06067	0.91675	1.22719	0.428534
		rs6541012	TNFRSF8-27	CC	1123	1207		CT	604	628	0.955164	0.830509	1.09853	0.52028		TT	77	106	1.3129	0.962518	1.79082	0.0856558		1.03512	0.925869	1.15726	0.544171		CC	382		CT	186	0.897967	0.73272	1.10048	0.299644		TT	30	1.19396	0.764045	1.86579	0.436367		0.977204	0.830162	1.15029	0.781668
		rs4427416	TNFRSF8-22	TT	771	889		CT	825	833	0.882073	0.768146	1.0129	0.0753451		CC	210	223	0.973614	0.782886	1.21081	0.810034		0.951135	0.862359	1.04905	0.316284		TT	262		CT	275	1.00821	0.827031	1.22909	0.935493		CC	62	0.954242	0.690312	1.31908	0.776769		0.988583	0.858363	1.13856	0.873402
		rs1318008	TNFRSF8-10	TT	1124	1217		AT	608	627	0.958913	0.833571	1.1031	0.557189		AA	73	91	1.1163	0.807098	1.54395	0.506144		0.9983	0.890854	1.1187	0.976639		TT	385		AT	182	0.885653	0.721768	1.08675	0.244784		AA	28	1.10867	0.700801	1.75393	0.659347		0.951977	0.80618	1.12414	0.561738
		rs12029016	TNFRSF8-07	GG	1162	1245		AG	567	608	0.994861	0.863646	1.14601	0.943079		AA	78	89	1.02875	0.747359	1.41608	0.861991		1.00313	0.895345	1.1239	0.956967		GG	393		AG	178	0.922742	0.751143	1.13354	0.443718		AA	28	1.04083	0.661515	1.63765	0.862607		0.963711	0.816967	1.13681	0.660977
		rs4491070	TNFRSF8-15	CC	801	828		CT	809	895	1.05457	0.91917	1.20991	0.448562		TT	196	219	1.04174	0.836962	1.29661	0.714234		1.03195	0.935653	1.13815	0.529212		CC	265		CT	278	1.01428	0.833441	1.23435	0.887474		TT	56	0.827048	0.593957	1.15161	0.260916		0.946835	0.821134	1.09178	0.452224
		rs6690493	TNFRSF8-18	AA	543	646		AG	911	922	0.858551	0.740477	0.995452	0.0433476		GG	353	369	0.941626	0.77748	1.14043	0.538267		0.954142	0.868659	1.04804	0.326981		AA	194		AG	311	0.977706	0.792138	1.20675	0.833702		GG	89	0.77024	0.575882	1.0302	0.0784987		0.900546	0.786375	1.03129	0.129905
		rs2297875	TNFRSF8-12	GG	568	592		AG	892	940	0.993123	0.85561	1.15274	0.927695		AA	342	403	1.12886	0.936385	1.36089	0.203794		1.0546	0.961669	1.15651	0.258688		GG	183		AG	292	0.991639	0.799913	1.22932	0.938949		AA	119	1.06928	0.816447	1.4004	0.626515		1.0289	0.900675	1.17538	0.674816
		rs12133231	TNFRSF8-08	GG	964	1022		AG	717	793	1.02066	0.891266	1.16883	0.767526		AA	124	127	0.908044	0.695983	1.18472	0.477179		0.985387	0.887064	1.09461	0.783711		GG	315		AG	252	1.04829	0.863739	1.27226	0.633147		AA	32	0.724583	0.479601	1.0947	0.12597		0.948448	0.814714	1.10413	0.494898
		rs1201110	TNFRSF8-06	AA	954	1002		AG	719	775	1.01686	0.887458	1.16513	0.809741		GG	119	149	1.15545	0.89089	1.49859	0.2761		1.04726	0.943801	1.16206	0.384232		AA	314		AG	234	0.978473	0.80377	1.19115	0.828314		GG	43	1.07673	0.739859	1.56699	0.699373		1.00909	0.868024	1.17308	0.906269
		rs11569835	TNFRSF8-02	TT	1155	1200		CT	392	407	0.979136	0.832576	1.1515	0.798828		CC	30	31	0.980954	0.58795	1.63666	0.941306		0.982166	0.852266	1.13186	0.803653		TT	358		CT	120	0.965809	0.761079	1.22561	0.774708		CC	12	1.23488	0.623396	2.44615	0.545225		1.00764	0.820264	1.23782	0.942204
		rs11569839	TNFRSF8-03	GG	1415	1509		AG	367	406	1.01135	0.861097	1.18781	0.890647		AA	23	28	1.12187	0.639916	1.9668	0.688078		1.02229	0.885902	1.17969	0.762807		GG	480		AG	109	0.834895	0.656793	1.06129	0.140471		AA	9	1.1149	0.508381	2.44502	0.786037		0.882635	0.713174	1.09236	0.251064
		rs10864549	TNFRSF8-01	TT	992	1047		CT	679	743	1.04952	0.915189	1.20358	0.489118		CC	131	150	1.11875	0.867698	1.44245	0.386784		1.05401	0.950754	1.16847	0.317344		TT	326		CT	224	1.01915	0.836305	1.24197	0.85087		CC	46	1.10526	0.768355	1.58988	0.589545		1.03705	0.893223	1.20404	0.632943
		rs12736809	TNFRSF8-09	TT	786	831		AT	790	880	1.07449	0.935453	1.23418	0.309541		AA	225	228	0.999789	0.808441	1.23643	0.998447		1.02223	0.927951	1.1261	0.656024		TT	267		AT	260	0.989088	0.810582	1.2069	0.913957		AA	68	0.939909	0.689923	1.28047	0.694446		0.974922	0.847242	1.12184	0.722876
		rs11569864	TNFRSF8-28	CC	1544	1664		CT	247	266	0.961207	0.796333	1.16022	0.680259		TT	15	14	0.812183	0.388923	1.69607	0.57977		0.949001	0.80068	1.1248	0.546059		CC	515		CT	81	0.936247	0.713409	1.22869	0.634795		TT	3	0.556742	0.159798	1.9397	0.357771		0.899719	0.699915	1.15656	0.40951
		rs11569869	TNFRSF8-05	GG	1733	1882		AG	71	60	0.768383	0.539504	1.09436	0.144231		AA	2	1	0.466289	0.0420324	5.17281	0.534326		0.761104	0.542216	1.06835	0.11461		GG	578		AG	22	0.909128	0.555784	1.48711	0.704362		AA	0	~					0.866134	0.537368	1.39604	0.55514
		rs646249	TNFRSF8-29	AA	591	649		AG	890	967	0.980693	0.847605	1.13468	0.793322		GG	323	319	0.869879	0.716848	1.05558	0.157932		0.940408	0.85582	1.03336	0.201366		AA	191		AG	304	1.03064	0.834412	1.27302	0.779427		GG	100	0.916154	0.692174	1.21261	0.54039		0.968537	0.845929	1.10891	0.643412
		rs2486316	TNFRSF8-13	GG	1321	1420		GT	438	475	1.0042	0.862671	1.16895	0.956888		TT	40	39	0.916305	0.58315	1.43979	0.704623		0.990097	0.868686	1.12848	0.88147		GG	437		GT	152	1.03906	0.836787	1.29022	0.728708		TT	7	0.529748	0.234248	1.19802	0.127003		0.954983	0.788529	1.15657	0.637377
		rs8179353	TNFRSF8-30	TT	536	559		CT	925	997	1.0431	0.897805	1.2119	0.5814		CC	339	385	1.14791	0.947552	1.39062	0.158692		1.06816	0.971635	1.17427	0.172418		TT	170		CT	311	1.08119	0.870351	1.3431	0.480616		CC	117	1.17993	0.894974	1.55561	0.240725		1.08573	0.94681	1.24503	0.238992
		rs1201124	TNFRSF8-31	CC	872	971		CG	771	817	0.948501	0.828155	1.08633	0.445011		GG	162	158	0.855071	0.672909	1.08655	0.200226		0.934531	0.844944	1.03362	0.187874		CC	293		CG	257	0.997538	0.820699	1.21248	0.980247		GG	50	0.898827	0.636098	1.27007	0.545395		0.968186	0.837864	1.11878	0.661147
		rs3766735	TNFRSF8-14	GG	1480	1610		AG	313	316	0.926255	0.778708	1.10176	0.386867		AA	14	20	1.25201	0.626472	2.50214	0.524654		0.960653	0.82078	1.12436	0.617089		GG	506		AG	89	0.833921	0.643984	1.07988	0.168446		AA	5	0.99299	0.353024	2.7931	0.989363		0.861309	0.680419	1.09029	0.214503
		rs671106	TNFRSF8-19	AA	518	498		AG	877	957	1.09028	0.931594	1.27599	0.281474		GG	400	483	1.20392	0.999349	1.45036	0.0508069		1.09705	0.999579	1.20403	0.0510452		AA	149		AG	294	1.10897	0.881545	1.39506	0.377093		GG	151	1.23884	0.948055	1.61882	0.116613		1.11342	0.973772	1.2731	0.116121
		rs755398	TNFRSF8-20	CC	618	649		CG	874	912	0.993407	0.85855	1.14945	0.929188		GG	303	369	1.12772	0.931942	1.36462	0.216655		1.05092	0.957657	1.15328	0.294858		CC	213		CG	266	0.885286	0.717622	1.09212	0.255383		GG	115	1.08013	0.825373	1.41353	0.574358		1.0138	0.887225	1.15844	0.840318
		rs641941	TNFRSF8-26	AA	531	575		AG	899	961	0.960543	0.825623	1.11751	0.602172		GG	375	406	0.968167	0.802808	1.16759	0.734955		0.98197	0.894782	1.07765	0.701319		AA	170		AG	287	0.955707	0.766612	1.19144	0.687131		GG	142	1.12192	0.862043	1.46013	0.392156		1.05388	0.922367	1.20415	0.440299
		rs631272	TNFRSF8-25	AA	461	480		AG	890	965	1.05051	0.896259	1.23132	0.543048		GG	454	498	1.11538	0.926965	1.3421	0.247416		1.05609	0.962776	1.15846	0.247564		AA	161		AG	291	0.953402	0.761173	1.19418	0.677886		GG	147	1.00331	0.77075	1.30605	0.980378		1.00033	0.875922	1.1424	0.996155
		rs630542	TNFRSF8-24	TT	526	538		GT	870	985	1.11167	0.954379	1.29488	0.173809		GG	409	422	1.04964	0.871112	1.26475	0.610528		1.03033	0.93898	1.13058	0.528144		TT	181		GT	294	0.994278	0.800671	1.2347	0.958585		GG	125	0.950494	0.727264	1.24224	0.710078		0.975547	0.853406	1.11517	0.716795
	TNFRSF1B	rs816060	TNFRSF1B-15	AA	638	696		AG	850	905	0.930302	0.804446	1.07585	0.329979		GG	319	339	0.917715	0.758071	1.11098	0.378511		0.953386	0.868727	1.0463	0.314359		AA	202		AG	283	0.997544	0.808201	1.23125	0.981733		GG	112	1.01635	0.774432	1.33384	0.90692		1.00657	0.881292	1.14966	0.92307
		rs496888	TNFRSF1B-07	TT	895	940		CT	746	826	1.04495	0.911907	1.1974	0.526878		CC	155	173	1.07012	0.843759	1.35722	0.57622		1.03873	0.939413	1.14856	0.458618		TT	295		CT	256	1.03432	0.85089	1.25731	0.734739		CC	47	0.932247	0.653954	1.32897	0.698148		0.994516	0.859516	1.15072	0.941109
		rs976881	TNFRSF1B-16	CC	861	925		CT	770	824	0.990253	0.863811	1.1352	0.888239		TT	175	187	1.00702	0.801421	1.26537	0.952103		0.998488	0.904451	1.1023	0.976089		CC	291		CT	252	0.961254	0.789806	1.16992	0.693395		TT	54	0.920192	0.658046	1.28677	0.626846		0.95988	0.831343	1.10829	0.57669
		rs597519	TNFRSF1B-12	TT	1666	1816		CT	133	127	0.878809	0.680677	1.13461	0.321641		CC	5	1	0.198047	0.0229245	1.71095	0.141071		0.837484	0.655611	1.06981	0.155679		TT	554		CT	44	1.01303	0.708121	1.44924	0.943494		CC	1	0.612069	0.0702056	5.33616	0.656802		0.984388	0.700085	1.38415	0.927896
		rs5745984	TNFRSF1B-09	CC	1718	1863		CG	87	82	0.847622	0.620715	1.15748	0.298346		GG	2	1	0.376412	0.0339067	4.17871	0.426275		0.829795	0.614059	1.12132	0.22454		CC	576		CG	24	0.793872	0.498793	1.26351	0.330293		GG	0	~					0.759634	0.482447	1.19608	0.235251
		rs816050	TNFRSF1B-14	GG	1134	1272		AG	592	602	0.917279	0.797239	1.05539	0.227599		AA	72	62	0.802333	0.563759	1.14187	0.221274		0.909227	0.809224	1.02159	0.109442		GG	409		AG	170	0.812873	0.661383	0.999062	0.0489661		AA	17	0.706727	0.409909	1.21847	0.211676		0.822292	0.691193	0.978256	0.0272402
		rs683240	TNFRSF1B-13	AA	1043	1156		AG	662	686	0.909959	0.793257	1.04383	0.177847		GG	100	99	0.881621	0.657511	1.18212	0.399823		0.923171	0.827991	1.02929	0.149887		AA	361		AG	207	0.874205	0.716715	1.0663	0.184663		GG	29	0.829719	0.537568	1.28064	0.399261		0.889173	0.75783	1.04328	0.149752
		rs5746016	TNFRSF1B-10	CC	1598	1739		CT	190	180	0.858562	0.690914	1.06689	0.168878		TT	2	3	1.31158	0.212667	8.08886	0.770127		0.87173	0.705427	1.07724	0.203704		CC	551		CT	39	0.594567	0.41464	0.852572	0.00469415		TT	2	2.59299	0.350928	19.1595	0.350435		0.648403	0.460058	0.913854	0.0133428
		rs590977	TNFRSF1B-11	AA	1207	1323		AC	526	546	0.919041	0.795271	1.06207	0.252646		CC	61	65	0.920028	0.640914	1.32069	0.651339		0.933919	0.828775	1.0524	0.261929		AA	398		AC	175	0.97082	0.789084	1.19441	0.779452		CC	23	1.07492	0.653934	1.76691	0.775719		0.996279	0.840671	1.18069	0.965682
		rs235249	TNFRSF1B-17	TT	1026	1158		CT	666	684	0.893594	0.778985	1.02507	0.108172		CC	114	102	0.806663	0.607638	1.07088	0.137211		0.895778	0.804633	0.997247	0.0443985		TT	357		CT	210	0.889945	0.73001	1.08492	0.248676		CC	32	0.824747	0.545106	1.24784	0.361785		0.897421	0.767443	1.04941	0.17517
		rs235219	TNFRSF1B-05	GG	1429	1542		AG	344	362	0.96964	0.821048	1.14512	0.716411		AA	23	18	0.703209	0.376142	1.31467	0.270049		0.940696	0.809768	1.09279	0.424		GG	471		AG	116	0.998153	0.787319	1.26545	0.987818		AA	3	0.381542	0.113602	1.28144	0.119048		0.924843	0.744463	1.14893	0.4803
		rs1061624	TNFRSF1B-02	GG	605	635		AG	803	888	1.06648	0.919292	1.23723	0.395663		AA	389	410	1.04356	0.871248	1.24995	0.643322		1.02598	0.938345	1.1218	0.573414		GG	192		AG	290	1.1535	0.932272	1.42724	0.188696		AA	113	0.957498	0.732681	1.2513	0.750419		0.997764	0.877018	1.13513	0.972865
		rs1061631	TNFRSF1B-03	GG	505	543		AG	235	302	1.13201	0.914747	1.40088	0.254111		AA	16	27	1.66145	0.88009	3.13652	0.117354		1.17584	0.97704	1.41508	0.0864995		GG	179		AG	102	1.17817	0.878235	1.58055	0.274043		AA	8	1.52007	0.634809	3.63987	0.347244		1.19023	0.922874	1.53505	0.179715
		rs235214	TNFRSF1B-04	CC	1288	1369		CT	472	528	1.04185	0.899291	1.20701	0.584991		TT	35	34	0.948178	0.584591	1.5379	0.829259		1.02432	0.89916	1.16689	0.717862		CC	413		CT	170	1.12211	0.910162	1.3834	0.280748		TT	12	1.11519	0.56877	2.18654	0.750972		1.10438	0.918506	1.32787	0.29101
	LOC390998	rs4846100	LOC390998-01	CC	622	627		CG	874	969	1.10926	0.959343	1.28261	0.161605		GG	298	339	1.16229	0.957688	1.4106	0.127926		1.08338	0.986087	1.19028	0.0952868		CC	201		CG	301	1.07957	0.877173	1.32866	0.469823		GG	96	1.04233	0.785956	1.38233	0.773481		1.03167	0.900952	1.18134	0.651982
		rs7552664	LOC390998-03	CC	777	859		AC	552	579	0.925186	0.792618	1.07993	0.324393		AA	69	84	1.09176	0.778535	1.53099	0.610847		0.976831	0.8626	1.10619	0.711795		CC	254		AC	186	0.986423	0.789614	1.23229	0.904173		AA	28	1.21512	0.760488	1.94154	0.415138		1.03766	0.868671	1.23953	0.68354
		rs7550488	LOC390998-02	GG	1059	1152		AG	644	675	0.960722	0.83711	1.10259	0.568524		AA	102	115	1.04261	0.786052	1.38289	0.772187		0.989547	0.888985	1.10148	0.847596		GG	340		AG	224	1.0818	0.8887	1.31685	0.43319		AA	34	1.04007	0.689549	1.56877	0.851383		1.05128	0.902069	1.22517	0.521977
TNFRSF9	TNFRSF9	rs664673	TNFRSF9-04	TT	667	710		CT	853	936	0.991789	0.859319	1.14468	0.910259		CC	275	288	0.940538	0.770161	1.14861	0.547705		0.974512	0.885732	1.07219	0.596282		TT	223		CT	292	0.973071	0.792766	1.19438	0.794026		CC	82	0.842003	0.627752	1.12938	0.251024		0.93076	0.811072	1.06811	0.306905
		rs679563	TNFRSF9-05	AA	495	568		AG	877	931	0.90516	0.775946	1.05589	0.204825		GG	433	445	0.858529	0.715092	1.03074	0.101967		0.925642	0.844944	1.01405	0.0968669		AA	175		AG	291	0.901344	0.723053	1.1236	0.355663		GG	133	0.817121	0.627254	1.06446	0.134403		0.903853	0.792222	1.03121	0.132848
		rs226476	TNFRSF9-02	GG	1673	1817		GT	132	122	0.819029	0.633174	1.05944	0.128441		TT	3	6	1.66976	0.412049	6.76641	0.472695		0.866937	0.681435	1.10294	0.245082		GG	568		GT	29	0.604368	0.398723	0.916077	0.017643		TT	2	1.77992	0.291768	10.8584	0.532034		0.674572	0.459629	0.990032	0.0443104
		rs2493215	TNFRSF9-03	AA	578	562		AG	849	953	1.12847	0.970667	1.31194	0.115811		GG	377	428	1.12674	0.937517	1.35414	0.203332		1.06679	0.973638	1.16886	0.165473		AA	164		AG	296	1.19486	0.958488	1.48953	0.113428		GG	139	1.24442	0.955846	1.62011	0.104274		1.12129	0.983352	1.27857	0.0873948
		rs226473	TNFRSF9-01	CC	837	900		CT	777	829	0.942513	0.820155	1.08313	0.404005		TT	178	205	1.00404	0.801335	1.25802	0.97204		0.980719	0.887633	1.08357	0.701995		CC	282		CT	256	0.914915	0.749747	1.11647	0.381357		TT	59	0.905072	0.651733	1.25689	0.551637		0.93805	0.812262	1.08332	0.383995
TNFSF10	TNFSF10	rs2041693	TNFSF10-08	CC	218	278		CT	345	396	0.88055	0.697818	1.11113	0.283737		TT	111	127	0.950725	0.692879	1.30452	0.754247		0.956497	0.821181	1.11411	0.567648		CC	90		CT	150	1.02443	0.746455	1.40591	0.881217		TT	28	0.653979	0.401223	1.06596	0.088438		0.870422	0.702115	1.07907	0.20558
		rs3136609	TNFSF10-04	GG	1580	1662		AG	218	270	1.19246	0.982368	1.44748	0.0750656		AA	9	9	0.956365	0.375285	2.43717	0.925523		1.16022	0.968215	1.3903	0.107394		GG	512		AG	86	1.22052	0.930299	1.60128	0.150308		AA	1	0.327756	0.0411061	2.61333	0.292305		1.13452	0.877414	1.46695	0.335771
		rs3136607	TNFSF10-18	TT	823	840		AT	792	916	1.09959	0.958901	1.26091	0.174104		AA	188	185	0.941719	0.750412	1.1818	0.604264		1.01609	0.919789	1.12247	0.75341		TT	257		AT	287	1.12106	0.921103	1.36443	0.254256		AA	54	0.909802	0.64989	1.27366	0.58183		1.0137	0.878912	1.16915	0.851754
		rs3136597	TNFSF10-03	GG	1062	1153		GT	642	685	1.01426	0.88333	1.16459	0.840888		TT	99	104	1.06894	0.795688	1.43604	0.658029		1.02324	0.91664	1.14223	0.682341		GG	354		GT	223	1.07077	0.879653	1.30341	0.495459		TT	22	0.731344	0.450686	1.18678	0.205269		0.979244	0.835133	1.14822	0.796223
		rs2241063	TNFSF10-09	GG	1159	1250		GT	568	609	0.954171	0.828162	1.09935	0.516223		TT	73	80	0.99233	0.713058	1.38098	0.963581		0.971201	0.865673	1.08959	0.618536		GG	390		GT	187	0.938745	0.765831	1.1507	0.54282		TT	21	0.839885	0.508223	1.38799	0.496		0.93014	0.78631	1.10028	0.398133
		rs3136594	TNFSF10-02	GG	972	1043		AG	724	766	0.967018	0.844387	1.10746	0.627868		AA	103	122	1.08356	0.819762	1.43224	0.572909		1.00204	0.900527	1.115	0.970122		GG	318		AG	238	0.979261	0.805312	1.19078	0.833648		AA	41	1.18509	0.805104	1.7444	0.389281		1.03203	0.886017	1.20211	0.685395
		rs4894559	TNFSF10-05	GG	1015	1069		AG	668	746	1.03635	0.903605	1.18859	0.609689		AA	116	115	0.869901	0.660796	1.14518	0.320421		0.983379	0.88382	1.09415	0.758263		GG	334		AG	221	0.981485	0.805106	1.1965	0.853297		AA	39	0.94345	0.64075	1.38915	0.768078		0.976277	0.837706	1.13777	0.758544
		rs231983	TNFSF10-01	TT	614	695		GT	879	913	0.942934	0.816008	1.0896	0.425681		GG	306	326	0.964482	0.79349	1.17232	0.716448		0.974755	0.886986	1.07121	0.595336		TT	214		GT	279	0.948973	0.770654	1.16855	0.621878		GG	103	1.02414	0.774746	1.35381	0.866968		1.00013	0.873126	1.1456	0.998555
		rs2270418	TNFSF10-10	TT	1251	1356		GT	512	537	0.954118	0.82541	1.1029	0.525248		GG	45	48	0.967238	0.63626	1.47039	0.87613		0.962973	0.850017	1.09094	0.553384		TT	423		GT	166	0.953515	0.773933	1.17477	0.654807		GG	9	0.599021	0.28875	1.24269	0.1687		0.907329	0.755207	1.09009	0.29897
		rs365238	TNFSF10-15	TT	1374	1446		CT	393	452	1.0923	0.934316	1.277	0.268032		CC	30	36	1.1191	0.681687	1.83719	0.656381		1.08295	0.944799	1.2413	0.252432		TT	452		CT	137	1.04781	0.83731	1.31122	0.683181		CC	8	0.788697	0.356833	1.74323	0.557471		1.00692	0.826154	1.22724	0.945531
		rs3136581	TNFSF10-13	GG	1173	1258		AG	556	611	0.999624	0.867217	1.15225	0.995858		AA	75	71	0.836037	0.596846	1.17109	0.297652		0.964446	0.858849	1.08303	0.540618		GG	389		AG	185	0.963207	0.784768	1.18222	0.719888		AA	25	0.934661	0.583861	1.49623	0.77835		0.964637	0.817303	1.13853	0.670291
		rs233998	TNFSF10-12	GG	1065	1180		AG	637	655	0.949795	0.826216	1.09186	0.468901		AA	97	104	1.02291	0.760937	1.37507	0.880724		0.977886	0.875588	1.09214	0.691629		GG	352		AG	210	1.04125	0.852374	1.27197	0.692253		AA	35	1.17688	0.77777	1.78079	0.440892		1.06181	0.90696	1.24311	0.455815
		rs11918343	TNFSF10-06	CC	1409	1513		CT	376	410	1.04431	0.890256	1.22502	0.594427		TT	20	17	0.887238	0.457568	1.72038	0.72325		1.02563	0.885701	1.18766	0.735254		CC	459		CT	134	1.12778	0.899683	1.4137	0.296936		TT	5	0.856332	0.315975	2.32077	0.760442		1.09038	0.885731	1.3423	0.4146
		rs232006	TNFSF10-11	CC	1442	1542		CT	344	385	1.03942	0.881622	1.22546	0.645363		TT	20	19	0.867567	0.456797	1.64772	0.664236		1.01775	0.875796	1.18272	0.81841		CC	460		CT	135	1.2241	0.974315	1.53792	0.0824749		TT	5	0.783173	0.288906	2.12304	0.630987		1.15455	0.936901	1.42277	0.177523
		rs3850170	TNFSF10-16	CC	689	689		CT	822	951	1.11802	0.968331	1.29086	0.128218		TT	280	274	0.929375	0.760092	1.13636	0.47527		0.99582	0.904629	1.0962	0.931879		CC	207		CT	294	1.13017	0.917738	1.39177	0.24937		TT	88	0.96877	0.724886	1.29471	0.830216		1.01306	0.882508	1.16292	0.853786
		rs9879554	TNFSF10-17	AA	1305	1434		AT	453	467	0.973415	0.836259	1.13307	0.72804		TT	42	35	0.85991	0.540216	1.36879	0.524547		0.960229	0.84128	1.096	0.547531		AA	435		AT	146	1.01043	0.811775	1.25769	0.925996		TT	13	1.08064	0.567138	2.0591	0.813603		1.01915	0.843704	1.23107	0.844016
		rs17601879	TNFSF10-07	TT	1475	1584		CT	318	347	1.04513	0.881692	1.23885	0.610954		CC	9	11	1.14687	0.469954	2.79879	0.76338		1.04814	0.892547	1.23085	0.566351		TT	481		CT	114	1.13283	0.89106	1.4402	0.308558		CC	4	1.34615	0.40662	4.45655	0.626497		1.13561	0.906451	1.42271	0.26878
TNFSF12	TNFSF12	rs4968200	TNFSF12-01	GG	1269	1367		CG	457	513	1.08486	0.931775	1.2631	0.293958		CC	77	56	0.792776	0.545534	1.15207	0.223352		1.00616	0.886534	1.14193	0.924215		GG	415		CG	165	1.18215	0.953266	1.46598	0.127497		CC	14	0.702955	0.385271	1.28259	0.250647		1.04728	0.873426	1.25573	0.617959
	SENP3	rs4968212	SENP3-02	CC	823	890		CT	784	855	1.03448	0.901709	1.1868	0.628593		TT	180	178	0.986167	0.78049	1.24605	0.907082		1.0089	0.911802	1.11633	0.86377		CC	257		CT	287	1.20822	0.992374	1.471	0.0596025		TT	47	0.938697	0.656717	1.34175	0.728528		1.06127	0.917163	1.22801	0.424515
		rs10438740	SENP3-01	AA	528	573		AG	912	969	1.00337	0.86322	1.16627	0.965066		GG	360	394	1.07518	0.888576	1.30098	0.456065		1.03331	0.940365	1.13544	0.495646		AA	173		AG	308	1.06563	0.857938	1.32361	0.56548		GG	115	1.0575	0.801847	1.39467	0.692138		1.03235	0.901315	1.18243	0.645737
TNFSF13B	C13ORF6	rs11619378	C13ORF6-01	TT	1332	1499		GT	442	426	0.861371	0.737794	1.00565	0.058932		GG	34	20	0.567803	0.322975	0.998218	0.0492803		0.836475	0.727942	0.96119	0.0117955		TT	465		GT	130	0.862983	0.68883	1.08117	0.200063		GG	5	0.459118	0.177267	1.18911	0.10888		0.822651	0.670055	1.01	0.0621926
		rs12869406	C13ORF6-02	AA	1128	1148		AT	596	682	1.12139	0.976138	1.28825	0.105506		TT	84	106	1.18876	0.879853	1.60611	0.260068		1.10726	0.991764	1.23621	0.0698582		AA	355		AT	206	1.09233	0.894386	1.33409	0.386622		TT	35	1.24788	0.823049	1.89201	0.297005		1.10427	0.944259	1.2914	0.21429
	TNFSF13B	rs1224096	TNFSF13B-10	AA	619	673		AG	869	914	0.946598	0.817955	1.09547	0.461485		GG	297	342	1.01846	0.839518	1.23554	0.8528		0.998457	0.908988	1.09673	0.974284		AA	207		AG	283	0.938683	0.761016	1.15783	0.554474		GG	102	0.961442	0.728167	1.26945	0.781533		0.973258	0.850025	1.11436	0.694746
		rs2582869	TNFSF13B-15	GG	639	771		AG	863	905	0.885453	0.768449	1.02027	0.0924865		AA	300	262	0.757965	0.620347	0.926114	0.00671147		0.874017	0.794753	0.961186	0.00550149		GG	244		AG	282	0.877906	0.717969	1.07347	0.204431		AA	70	0.647647	0.478119	0.877285	0.00502401		0.825971	0.719521	0.948171	0.00660798
		rs1224177	TNFSF13B-12	GG	146	175		GT	121	151	1.00925	0.719795	1.4151	0.957425		TT	27	41	1.198	0.690197	2.07941	0.520811		1.06316	0.835871	1.35225	0.617731		GG	58		GT	54	1.07977	0.677232	1.72156	0.747114		TT	11	0.943932	0.425379	2.09462	0.887171		1.011	0.722098	1.41548	0.949209
		rs9587544	TNFSF13B-19	GG	1438	1571		AG	340	345	0.931178	0.78731	1.10134	0.405003		AA	20	20	0.925416	0.494206	1.73287	0.808636		0.937594	0.806293	1.09028	0.402529		GG	480		AG	111	0.991929	0.78037	1.26084	0.947209		AA	7	1.04689	0.437878	2.50291	0.917938		0.99863	0.805464	1.23812	0.99003
		rs17498722	TNFSF13B-14	GG	1559	1670		AG	234	251	0.998315	0.822745	1.21135	0.986363		AA	12	10	0.725028	0.310691	1.69192	0.457061		0.972414	0.813958	1.16172	0.757896		GG	505		AG	85	1.08941	0.8313	1.42767	0.534768		AA	3	0.700669	0.19571	2.50849	0.584619		1.04455	0.813769	1.34077	0.732247
		rs1041569	TNFSF13B-09	AA	1111	1265		AT	478	491	0.895509	0.769782	1.04177	0.152776		TT	215	178	0.706742	0.56894	0.877921	0.00170962		0.856836	0.77852	0.943029	0.00158092		AA	402		AT	142	0.812482	0.651138	1.01381	0.0659792		TT	50	0.629511	0.452199	0.876347	0.0061073		0.79822	0.69155	0.921344	0.00207512
		rs9514828	TNFSF13B-18	CC	579	595		CT	856	934	1.02927	0.884851	1.19726	0.708412		TT	370	413	1.03511	0.859582	1.24648	0.715866		1.01842	0.928693	1.11682	0.698077		CC	184		CT	283	0.989991	0.79632	1.23076	0.927837		TT	132	1.03551	0.79528	1.34832	0.795533		1.01573	0.890123	1.15906	0.816743
		rs8181791	TNFSF13B-07	AA	786	802		AG	818	912	1.10974	0.966992	1.27357	0.138291		GG	200	230	1.14939	0.926354	1.42614	0.205884		1.08413	0.983527	1.19503	0.104018		AA	261		AG	272	1.01689	0.834536	1.23909	0.868085		GG	66	0.997404	0.728475	1.36561	0.987064		1.00484	0.872929	1.15668	0.946384
		rs16972216	TNFSF13B-05	GG	1243	1337		AG	522	547	0.967978	0.837588	1.11867	0.659294		AA	42	60	1.27998	0.852122	1.92267	0.234403		1.01749	0.899228	1.1513	0.78331		GG	401		AG	182	1.10095	0.896487	1.35206	0.358867		AA	16	1.16427	0.642472	2.10985	0.616089		1.09307	0.916164	1.30413	0.323201
		rs17499386	TNFSF13B-06	TT	1342	1408		CT	412	475	1.07124	0.918805	1.24898	0.379549		CC	33	34	0.916752	0.562379	1.49443	0.727375		1.03972	0.908942	1.18932	0.570061		TT	422		CT	156	1.16528	0.938541	1.4468	0.165913		CC	12	1.09111	0.556304	2.14006	0.799727		1.13016	0.936441	1.36396	0.202149
		rs12583006	TNFSF13B-04	TT	1078	1129		AT	656	712	1.02527	0.894072	1.17573	0.720888		AA	74	104	1.29038	0.9441	1.76367	0.109789		1.07077	0.958183	1.19659	0.227685		TT	339		AT	229	1.11179	0.913626	1.35293	0.290036		AA	32	1.33696	0.864158	2.06844	0.192149		1.13012	0.964309	1.32445	0.130781
		rs10508198	TNFSF13B-01	GG	897	930		CG	715	830	1.0939	0.9527	1.25602	0.203094		CC	186	178	0.89697	0.713701	1.1273	0.351117		0.998831	0.904086	1.1035	0.981645		GG	297		CG	246	1.00738	0.826044	1.22853	0.942091		CC	53	0.818218	0.584714	1.14497	0.241886		0.94097	0.814592	1.08695	0.40832
		rs9520836	TNFSF13B-08	AA	1092	1101		AG	602	735	1.16168	1.01083	1.33503	0.0347056		GG	107	103	0.906962	0.679795	1.21004	0.506774		1.05668	0.947135	1.1789	0.323477		AA	342		AG	228	1.14518	0.939646	1.39566	0.179223		GG	28	0.784631	0.506138	1.21636	0.278218		1.01695	0.86975	1.18906	0.833136
		rs4145212	TNFSF13B-16	TT	1046	1056		AT	638	757	1.12336	0.978137	1.29015	0.0995618		AA	123	130	0.982001	0.752766	1.28104	0.893472		1.05181	0.946073	1.16936	0.350083		TT	332		AT	229	1.06465	0.873302	1.29791	0.535443		AA	37	0.881012	0.594731	1.3051	0.527479		0.997642	0.856977	1.16139	0.97571
		rs1224163	TNFSF13B-20	GG	1071	1068		GT	624	751	1.20252	1.04729	1.38077	0.00891962		TT	105	124	1.17705	0.892724	1.55193	0.247867		1.14245	1.02614	1.27193	0.0150526		GG	333		GT	230	1.16102	0.952655	1.41495	0.139044		TT	36	1.06311	0.711631	1.58818	0.765076		1.09499	0.939036	1.27683	0.247046
		rs16972257	TNFSF13B-13	TT	1522	1679		CT	272	261	0.875484	0.726756	1.05465	0.16156		CC	11	5	0.424494	0.144048	1.25093	0.1202		0.848831	0.711278	1.01299	0.069228		TT	509		CT	88	0.999741	0.767805	1.30174	0.998465		CC	3	0.872512	0.236359	3.22085	0.837833		0.990261	0.772161	1.26996	0.93854
		rs1224166	TNFSF13B-11	CC	1358	1489		CT	414	437	0.975289	0.834996	1.13915	0.752177		TT	30	18	0.568871	0.313581	1.032	0.0634079		0.925469	0.804245	1.06497	0.279578		CC	455		CT	140	1.02832	0.824027	1.28326	0.804802		TT	5	0.532944	0.204273	1.39043	0.198346		0.961756	0.78515	1.17809	0.706392
TNFSF14	TNFSF14	rs2279627	TNFSF14-04	GG	1019	1121		CG	657	687	0.933432	0.813059	1.07163	0.328113		CC	111	115	0.938591	0.711529	1.23811	0.653803		0.950892	0.854493	1.05817	0.355857		GG	343		CG	211	0.940055	0.770279	1.14725	0.543013		CC	37	0.988854	0.666153	1.46788	0.955651		0.966973	0.828804	1.12818	0.669439
		rs1077667	TNFSF14-01	CC	1100	1218		CT	633	627	0.878906	0.764829	1.01	0.0688019		TT	63	84	1.16422	0.829065	1.63485	0.380066		0.951752	0.848712	1.0673	0.397643		CC	361		CT	211	0.989878	0.812084	1.2066	0.919776		TT	22	1.04019	0.629215	1.71961	0.877888		1.00083	0.849206	1.17953	0.992103
		rs8106574	TNFSF14-03	CC	1011	1106		CT	700	716	0.953195	0.831701	1.09244	0.490774		TT	90	114	1.19545	0.891572	1.6029	0.232866		1.01493	0.910512	1.13132	0.789058		CC	344		CT	217	0.930447	0.763846	1.13338	0.473898		TT	38	1.31785	0.880763	1.97184	0.17946		1.02702	0.87898	1.19998	0.737118
	C3	rs379527	C3-18	AA	887	918		AC	773	848	1.03522	0.903769	1.18579	0.617369		CC	148	175	1.12802	0.88763	1.43352	0.324544		1.05086	0.949873	1.16257	0.335891		AA	266		AC	273	1.1475	0.943058	1.39627	0.169334		CC	59	1.30988	0.937946	1.8293	0.113187		1.14558	0.991856	1.32313	0.0644964
		rs344555	C3-20	CC	1104	1182		CT	620	660	0.983303	0.856051	1.12947	0.811776		TT	74	92	1.15111	0.836254	1.5845	0.388059		1.01977	0.911333	1.1411	0.732919		CC	342		CT	220	1.13352	0.930202	1.38128	0.214016		TT	32	1.38715	0.89764	2.14362	0.140567		1.15146	0.982809	1.34906	0.0809204
		rs2277984	C3-08	TT	474	520		CT	918	932	0.93944	0.803951	1.09776	0.431771		CC	394	462	1.11768	0.928317	1.34567	0.240143		1.05222	0.959233	1.15422	0.280912		TT	147		CT	295	1.04373	0.830665	1.31145	0.713308		CC	143	1.22671	0.937577	1.605	0.136236		1.10484	0.966044	1.26358	0.145501
		rs344550	C3-17	GG	769	790		CG	826	923	1.09112	0.950566	1.25246	0.215189		CC	211	230	1.09189	0.881845	1.35196	0.419977		1.05921	0.961249	1.16716	0.245327		GG	231		CG	292	1.17492	0.961926	1.43508	0.114201		CC	75	1.21432	0.895827	1.64604	0.210877		1.12227	0.977105	1.28901	0.102627
		rs1389623	C3-04	GG	1401	1503		AG	383	410	1.03127	0.878918	1.21004	0.705754		AA	22	28	1.3842	0.779574	2.45777	0.26704		1.06198	0.920215	1.2256	0.410721		GG	464		AG	123	1.00755	0.799098	1.27037	0.949301		AA	11	1.79459	0.8508	3.78531	0.124624		1.08059	0.880114	1.32672	0.459149
		rs2241393	C3-06	GG	706	787		CG	833	873	0.925115	0.8037	1.06487	0.27821		CC	262	275	0.910914	0.745497	1.11304	0.361467		0.947164	0.861929	1.04083	0.259208		GG	234		CG	281	0.990127	0.808892	1.21197	0.923368		CC	81	0.89831	0.669702	1.20496	0.47418		0.958868	0.836983	1.0985	0.544819
		rs344548	C3-11	CC	1240	1313		CG	506	561	1.07426	0.928885	1.24239	0.334258		GG	55	60	1.14569	0.782447	1.67756	0.484531		1.07289	0.949601	1.2122	0.258612		CC	403		CG	172	1.06891	0.867493	1.31709	0.531601		GG	18	1.13847	0.655044	1.97865	0.645629		1.06813	0.895493	1.27405	0.463694
		rs237554	C3-09	CC	1361	1417		CT	412	496	1.17127	1.00603	1.36366	0.0416007		TT	28	27	0.920929	0.537726	1.57722	0.764125		1.12009	0.977275	1.28377	0.103178		CC	445		CT	146	1.08809	0.874102	1.35446	0.449888		TT	6	0.623972	0.255367	1.52463	0.300803		1.02008	0.835931	1.2448	0.844827
		rs344542	C3-22	AA	701	741		AG	823	911	1.08381	0.940922	1.2484	0.264518		GG	268	281	1.01704	0.83112	1.24455	0.869687		1.02635	0.933122	1.1289	0.592413		AA	223		AG	287	1.13999	0.930003	1.39739	0.207183		GG	85	1.03462	0.772044	1.38649	0.819763		1.04537	0.912529	1.19755	0.522231
		rs11569523	C3-15	CC	1582	1694		CT	212	237	1.0715	0.876464	1.30993	0.500534		TT	10	7	0.734284	0.274931	1.96113	0.537755		1.03901	0.861385	1.25325	0.689135		CC	505		CT	84	1.32778	1.00725	1.7503	0.044301		TT	3	1.12275	0.302251	4.17061	0.862708		1.28473	0.993191	1.66185	0.0563992
		rs11569515	C3-21	TT	1379	1490		GT	385	417	0.970334	0.828166	1.13691	0.709472		GG	29	22	0.669835	0.381552	1.17593	0.162844		0.933411	0.810345	1.07517	0.339449		TT	441		GT	148	1.16761	0.937226	1.45463	0.16702		GG	5	0.515529	0.197655	1.34462	0.175551		1.0593	0.869599	1.29039	0.567183
TNFSF18	TNFSF18	rs6425201	TNFSF18-05	CC	895	882		CT	78	71	0.927541	0.66235	1.29891	0.66153		TT	4	2	0.491374	0.0891501	2.70834	0.414556		0.892288	0.652569	1.22007	0.475271		CC	283		CT	22	0.885483	0.540244	1.45134	0.629499		TT	1	0.864512	0.0950881	7.85987	0.897142		0.888331	0.561258	1.40601	0.613249
		rs975074	TNFSF18-03	AA	542	575		AC	897	991	1.04962	0.903569	1.21929	0.526389		CC	365	374	0.976669	0.80888	1.17926	0.806094		0.994462	0.905874	1.09171	0.907139		AA	170		AC	320	1.13745	0.91595	1.41251	0.243831		CC	107	0.937069	0.708939	1.23861	0.647938		0.985805	0.86162	1.12789	0.835138
		rs2236876	TNFSF18-01	GG	953	1013		AG	708	754	1.01768	0.886947	1.16769	0.802679		AA	139	168	1.15078	0.89865	1.47364	0.265695		1.04877	0.94651	1.16208	0.362973		GG	295		AG	248	1.16387	0.955343	1.41792	0.131952		AA	51	1.24749	0.875048	1.77845	0.221623		1.13504	0.980422	1.31403	0.0900144
		rs723858	TNFSF18-02	TT	1117	1153		AT	590	675	1.07341	0.933081	1.23483	0.321695		AA	90	102	1.05244	0.7786	1.42259	0.739584		1.05151	0.940548	1.17557	0.377357		TT	345		AT	220	1.16263	0.952818	1.41863	0.137816		AA	32	1.12013	0.729395	1.72018	0.604243		1.11322	0.950809	1.30337	0.182518
TNFSF4	TNFSF4	rs11811788	TNFSF4-05	CC	924	1043		CG	756	756	0.901536	0.787089	1.03262	0.134529		GG	127	144	1.06575	0.822865	1.38034	0.629401		0.968991	0.873476	1.07495	0.55189		CC	321		CG	242	0.945291	0.778064	1.14846	0.571105		GG	35	0.859298	0.576237	1.28141	0.457016		0.93891	0.807175	1.09214	0.413797
		rs10489270	TNFSF4-01	GG	1463	1520		AG	317	395	1.17207	0.992229	1.3845	0.0617383		AA	22	21	0.844519	0.460523	1.5487	0.584939		1.1119	0.957429	1.29129	0.16456		GG	452		AG	139	1.37655	1.09538	1.72988	0.00611594		AA	3	0.399319	0.118541	1.34515	0.138483		1.20547	0.979387	1.48375	0.0778305
		rs7518045	TNFSF4-14	AA	1497	1620		AG	279	295	1.01365	0.846109	1.21436	0.883091		GG	15	14	0.931139	0.442156	1.96089	0.851062		1.00469	0.851824	1.18498	0.95572		AA	489		AG	101	1.16215	0.902718	1.49613	0.243654		GG	5	1.06176	0.378576	2.97785	0.909315		1.13552	0.902742	1.42832	0.277569
		rs10912560	TNFSF4-02	AA	928	1062		AG	735	721	0.880766	0.767618	1.01059	0.0703316		GG	145	157	1.02212	0.797755	1.30958	0.862651		0.952701	0.859809	1.05563	0.3546		AA	340		AG	222	0.854839	0.70154	1.04164	0.119847		GG	36	0.749746	0.507082	1.10854	0.148869		0.863957	0.742286	1.00557	0.0589952
		rs1234313	TNFSF4-03	GG	876	892		AG	752	858	1.09999	0.959034	1.26167	0.17316		AA	176	193	1.00998	0.80309	1.27017	0.932314		1.03971	0.940993	1.14879	0.444205		GG	268		AG	282	1.19776	0.984715	1.4569	0.0709463		AA	50	0.861758	0.608215	1.22099	0.402664		1.02692	0.889913	1.18501	0.716194
		rs3850641	TNFSF4-13	AA	1217	1356		AG	522	534	0.895132	0.774257	1.03488	0.134455		GG	69	55	0.668345	0.463593	0.963529	0.0308481		0.865401	0.767623	0.975632	0.0181154		AA	408		AG	176	0.975108	0.793163	1.19879	0.810928		GG	16	0.643327	0.368047	1.1245	0.121591		0.909446	0.765807	1.08003	0.279156
		rs1234314	TNFSF4-06	CC	606	692		CG	858	923	0.919301	0.795341	1.06258	0.254881		GG	343	329	0.804351	0.665771	0.971776	0.0240259		0.9004	0.821145	0.987304	0.0256304		CC	206		CG	280	0.935573	0.758635	1.15378	0.533531		GG	113	0.924449	0.706956	1.20885	0.565953		0.957417	0.838643	1.09301	0.519622
		rs1234315	TNFSF4-07	TT	479	430		CT	856	957	1.19053	1.01028	1.40295	0.0373417		CC	462	545	1.23608	1.02692	1.48783	0.0250344		1.10885	1.01078	1.21643	0.028747		TT	145		CT	301	1.08057	0.855847	1.36431	0.514778		CC	148	0.969312	0.741198	1.26763	0.819897		0.983236	0.860736	1.12317	0.803341
		rs3861953	TNFSF4-11	CC	1516	1664		CT	277	260	0.833624	0.692838	1.00302	0.0538519		TT	15	22	1.29238	0.664159	2.51482	0.450174		0.895376	0.759966	1.05491	0.186515		CC	506		CT	85	0.888937	0.681755	1.15908	0.384538		TT	9	1.66714	0.719514	3.86285	0.233199		0.97691	0.775806	1.23014	0.842536
		rs1234317	TNFSF4-08	CC	1047	1097		CT	649	739	1.05331	0.91854	1.20786	0.457131		TT	107	108	0.91873	0.691917	1.21989	0.557908		1.00688	0.904138	1.1213	0.900598		CC	319		CT	248	1.20342	0.990714	1.46181	0.0620486		TT	33	0.952587	0.629958	1.44045	0.817921		1.08776	0.93424	1.26652	0.2785
		rs2205960	TNFSF4-09	GG	1143	1204		GT	586	664	1.03257	0.898145	1.18712	0.65242		TT	76	77	0.905384	0.650562	1.26002	0.555587		0.999285	0.891371	1.12026	0.990207		GG	357		GT	221	1.14516	0.940076	1.395	0.178228		TT	22	0.863173	0.527303	1.41298	0.558439		1.05477	0.897158	1.24008	0.518427
TNFSF7	TNFSF7	rs12977027	TNFSF7-04	GG	1566	1638		AG	228	290	1.20243	0.995428	1.45247	0.0558221		AA	12	12	0.997034	0.442709	2.24544	0.994278		1.16529	0.979762	1.38595	0.0838306		GG	524		AG	69	0.883531	0.661493	1.1801	0.401722		AA	4	1.03936	0.330184	3.27174	0.947387		0.904812	0.693988	1.17968	0.459876
		rs2910434	TNFSF7-07	TT	1358	1525		GT	415	402	0.875512	0.747317	1.0257	0.0997936		GG	34	19	0.538873	0.303502	0.956776	0.0347882		0.84192	0.730582	0.970225	0.0174242		TT	477		GT	119	0.841699	0.667271	1.06172	0.145816		GG	4	0.381822	0.133819	1.08944	0.0718887		0.795239	0.643212	0.9832	0.034304
		rs1808398	TNFSF7-06	TT	914	980		CT	708	805	1.09404	0.953577	1.2552	0.199854		CC	180	155	0.872541	0.686452	1.10908	0.265253		0.99624	0.899978	1.1028	0.942084		TT	322		CT	232	0.971532	0.797238	1.18393	0.774657		CC	45	0.786978	0.550213	1.12563	0.189555		0.920174	0.79363	1.0669	0.270407
		rs16994592	TNFSF7-05	TT	1456	1623		CT	333	311	0.820512	0.690773	0.974618	0.0242762		CC	19	7	0.331412	0.138355	0.793856	0.0132147		0.780895	0.665438	0.916385	0.00244847		TT	508		CT	88	0.734245	0.567139	0.950587	0.0190485		CC	3	0.440911	0.129132	1.50546	0.191205		0.720795	0.5668	0.91663	0.00758886
		rs344586	TNFSF7-02	GG	1136	1232		CG	577	625	0.992472	0.862458	1.14209	0.915999		CC	94	88	0.88141	0.649811	1.19555	0.417017		0.967879	0.866202	1.08149	0.564257		GG	403		CG	170	0.835354	0.679223	1.02737	0.0883533		CC	26	0.803315	0.510808	1.26332	0.343088		0.859542	0.728525	1.01412	0.0728464
		rs344589	TNFSF7-03	AA	1292	1433		AG	472	467	0.887774	0.764248	1.03127	0.119418		GG	40	41	0.93248	0.596389	1.45797	0.759182		0.909946	0.799567	1.03556	0.152626		AA	444		AG	142	0.873873	0.702606	1.08689	0.225758		GG	13	0.946573	0.498801	1.79631	0.866597		0.90269	0.748445	1.08872	0.284245
		rs17703895	TNFSF7-01	CC	932	968		AC	714	804	1.04636	0.911929	1.2006	0.518357		AA	152	165	1.00238	0.787836	1.27535	0.984565		1.01953	0.921008	1.12859	0.709156		CC	310		AC	243	0.978484	0.803463	1.19163	0.828735		AA	46	0.862741	0.603624	1.23309	0.417827		0.949601	0.819424	1.10046	0.491805
		rs344591	TNFSF7-09	CC	514	533		CT	904	993	1.07718	0.924504	1.25508	0.340393		TT	381	408	1.06563	0.883417	1.28543	0.506434		1.0355	0.943246	1.13678	0.463711		CC	150		CT	306	1.19705	0.955288	1.49999	0.118156		TT	140	1.29616	0.99077	1.69569	0.0584478		1.14025	0.997952	1.30283	0.0536289
		rs344596	TNFSF7-12	AA	1462	1598		AG	315	327	0.934836	0.787285	1.11004	0.441995		GG	14	11	0.729848	0.328286	1.6226	0.439789		0.922506	0.786317	1.08228	0.322307		AA	486		AG	108	1.01837	0.798428	1.2989	0.883426		GG	3	0.620234	0.17619	2.18339	0.456952		0.983247	0.783543	1.23385	0.884041
		rs168259	TNFSF7-14	GG	1000	1178		AG	336	379	0.95191	0.802306	1.12941	0.572107		AA	26	20	0.644747	0.356415	1.16633	0.146722		0.914533	0.785474	1.0648	0.249702		GG	355		AG	121	1.00241	0.786676	1.27731	0.984471		AA	7	0.725631	0.311012	1.69299	0.458117		0.963332	0.777033	1.1943	0.73334
		rs344584	TNFSF7-11	CC	1318	1471		CG	433	442	0.89182	0.764507	1.04033	0.145167		GG	49	23	0.40292	0.243237	0.667433	0.000415412		0.813697	0.711776	0.930213	0.00253235		CC	463		CG	126	0.804814	0.641136	1.01028	0.0612331		GG	8	0.430601	0.201516	0.920112	0.0296393		0.757939	0.621219	0.924748	0.00631798
		rs189368	TNFSF7-13	TT	1252	1345		AT	498	529	0.965309	0.833938	1.11738	0.636185		AA	53	57	0.978879	0.666208	1.4383	0.913418		0.973678	0.861459	1.10052	0.669424		TT	402		AT	173	1.04585	0.849324	1.28784	0.672949		AA	20	1.13949	0.670822	1.9356	0.629061		1.05361	0.886434	1.25231	0.553579
		rs344580	TNFSF7-08	AA	1120	1215		AG	609	650	0.968885	0.843566	1.11282	0.654662		GG	74	72	0.899319	0.64172	1.26032	0.537707		0.960887	0.857058	1.07729	0.494068		AA	363		AG	210	1.03869	0.851957	1.26636	0.707328		GG	23	0.956555	0.588346	1.5552	0.857843		1.01472	0.862098	1.19436	0.860525
		rs4807089	TNFSF7-10	TT	945	1035		CT	737	755	0.902173	0.786854	1.03439	0.140113		CC	118	142	1.0754	0.827344	1.39783	0.586904		0.971136	0.874531	1.07841	0.583788		TT	301		CT	239	0.972602	0.798002	1.1854	0.783181		CC	54	1.39745	0.984586	1.98344	0.0610659		1.08586	0.936096	1.25959	0.276661
TNFSF8	TNFSF8	rs1322055	TNFSF8-02	TT	1307	1410		CT	459	492	0.987204	0.850133	1.14638	0.86591		CC	30	34	1.06077	0.643283	1.74922	0.817164		0.997532	0.873626	1.13901	0.970874		TT	438		CT	146	0.926774	0.745759	1.15173	0.492789		CC	12	1.14874	0.580311	2.27394	0.690634		0.962218	0.793931	1.16618	0.694573
		rs3789882	TNFSF8-05	AA	1546	1701		AT	221	213	0.955637	0.770623	1.18507	0.679374		TT	36	28	1.29365	0.726769	2.30268	0.381492		1.01171	0.839547	1.21919	0.902618		AA	524		AT	71	1.08841	0.804664	1.47222	0.582499		TT	4	0.708668	0.231419	2.17013	0.54645		1.03212	0.784169	1.35848	0.821547
		rs10982448	TNFSF8-01	TT	1588	1747		CT	182	168	0.940132	0.742793	1.1899	0.607553		CC	38	30	1.31616	0.744458	2.32691	0.344691		1.01471	0.832512	1.23678	0.885029		TT	536		CT	60	1.12521	0.81286	1.55758	0.477041		CC	4	0.648555	0.211115	1.9924	0.44955		1.04381	0.780825	1.39537	0.772194
		rs1555457	TNFSF8-03	CC	1308	1423		CT	459	488	0.960696	0.827198	1.11574	0.599389		TT	40	32	0.735036	0.456929	1.18241	0.204387		0.931815	0.81751	1.0621	0.290217		CC	443		CT	143	0.909761	0.731181	1.13196	0.396301		TT	14	1.04942	0.562662	1.95728	0.879437		0.941907	0.779748	1.13779	0.5347
		rs7872878	TNFSF8-06	GG	522	598		CG	876	948	0.958041	0.824083	1.11377	0.576986		CC	405	396	0.905874	0.751613	1.09179	0.299317		0.952337	0.86811	1.04474	0.301294		GG	175		CG	306	1.07959	0.869092	1.34106	0.488915		CC	119	0.965557	0.735873	1.26693	0.800351		0.991466	0.868231	1.13219	0.899281
		rs3181360	TNFSF8-04	CC	1492	1658		CT	271	255	0.8989	0.739149	1.09318	0.285702		TT	37	27	1.08662	0.614761	1.92065	0.774994		0.937949	0.788954	1.11508	0.467954		CC	509		CT	86	1.03123	0.782784	1.35852	0.826934		TT	3	0.457595	0.131995	1.58637	0.21777		0.964815	0.747575	1.24518	0.783166
		rs4979474	TNFSF8-14	GG	1031	1108		AG	647	699	0.963143	0.838738	1.106	0.594602		AA	129	133	0.93975	0.725114	1.21792	0.638549		0.966526	0.871036	1.07249	0.521211		GG	332		AG	224	1.03401	0.848353	1.26029	0.740498		AA	40	0.951171	0.651313	1.38908	0.795565		1.00252	0.864156	1.16304	0.9735
		rs2181033	TNFSF8-12	AA	718	792		AG	833	894	0.936447	0.814101	1.07718	0.357993		GG	253	257	0.879854	0.718104	1.07804	0.216842		0.9376	0.852691	1.03096	0.183407		AA	241		AG	277	0.961787	0.786494	1.17615	0.704293		GG	81	0.922929	0.689206	1.23591	0.590356		0.961164	0.83891	1.10123	0.568225
		rs927375	TNFSF8-16	GG	579	653		AG	857	914	0.958936	0.82771	1.11097	0.576536		AA	369	370	0.91433	0.758439	1.10226	0.347686		0.956556	0.872554	1.04865	0.343588		GG	192		AG	293	1.06852	0.864234	1.32109	0.540424		AA	111	0.973861	0.741639	1.2788	0.84886		0.997425	0.874053	1.13821	0.969468
		rs17292115	TNFSF8-11	AA	959	995		AC	683	796	1.11732	0.974468	1.2811	0.111974		CC	149	142	0.898168	0.70039	1.1518	0.397376		1.0186	0.919473	1.12842	0.724235		AA	305		AC	258	1.18597	0.976376	1.44055	0.0856135		CC	33	0.681767	0.456564	1.01805	0.0611368		0.982983	0.847836	1.13967	0.820084
		rs10817686	TNFSF8-08	TT	566	604		CT	905	992	1.02366	0.883445	1.18614	0.755675		CC	334	346	0.975826	0.806095	1.1813	0.801816		0.992735	0.903852	1.09036	0.878897		TT	187		CT	305	1.02604	0.830056	1.26829	0.812139		CC	106	0.966182	0.732798	1.2739	0.807323		0.988862	0.863839	1.13198	0.87098
		rs4979476	TNFSF8-15	AA	1483	1581		AG	301	340	1.03005	0.866536	1.22442	0.737107		GG	23	16	0.635835	0.332739	1.21503	0.170534		0.975422	0.835264	1.1391	0.753204		AA	480		AG	112	1.12202	0.879916	1.43074	0.353205		GG	5	0.638232	0.239969	1.69747	0.368253		1.04434	0.838679	1.30044	0.698196
		rs10982461	TNFSF8-17	CC	555	615		AC	926	968	0.938451	0.809706	1.08767	0.3988		AA	325	360	0.982979	0.812034	1.18991	0.860197		0.984104	0.896007	1.08086	0.737721		CC	184		AC	294	0.948328	0.765622	1.17463	0.627046		AA	121	1.09081	0.833012	1.42838	0.527504		1.03317	0.902667	1.18254	0.635773
		rs10759743	TNFSF8-07	AA	1303	1402		AG	460	505	1.00976	0.870125	1.1718	0.898252		GG	43	36	0.743414	0.472789	1.16894	0.199149		0.965222	0.848361	1.09818	0.590858		AA	432		AG	151	0.974015	0.785281	1.20811	0.810655		GG	15	0.995414	0.545521	1.81634	0.988048		0.981704	0.81639	1.18049	0.844401
		rs11791315	TNFSF8-10	GG	1159	1228		GT	597	648	1.00838	0.877351	1.15898	0.906426		TT	50	68	1.26567	0.867613	1.84636	0.221376		1.04583	0.928903	1.17747	0.458856		GG	372		GT	206	1.05476	0.864108	1.28746	0.600223		TT	22	1.3163	0.782928	2.21304	0.299839		1.08557	0.91676	1.28546	0.341043
TNFSF9	TUBB4	rs4807874	TUBB4-02	GG	566	636		AG	878	907	0.87957	0.757732	1.021	0.0916458		AA	348	383	0.936118	0.77596	1.12933	0.49049		0.956844	0.872359	1.04951	0.349612		GG	204		AG	264	0.792471	0.639789	0.98159	0.0331605		AA	125	0.947203	0.727612	1.23307	0.686884		0.950249	0.831905	1.08543	0.452051
		rs10415368	TUBB4-01	TT	1511	1664		CT	277	261	0.887437	0.736249	1.06967	0.210142		CC	18	13	0.938113	0.444794	1.97857	0.866752		0.901746	0.75977	1.07025	0.236728		TT	513		CT	81	0.902651	0.687924	1.1844	0.459942		CC	3	0.857361	0.242195	3.03502	0.811407		0.907005	0.703759	1.16895	0.450831
		rs238767	TUBB4-03	AA	1372	1444		AG	403	458	1.06299	0.910719	1.24073	0.438685		GG	30	39	1.22652	0.755375	1.99154	0.409028		1.07501	0.93956	1.22999	0.292503		AA	442		AG	142	1.06804	0.856036	1.33255	0.559841		GG	12	1.20873	0.611277	2.39013	0.58577		1.0768	0.888263	1.30534	0.451194
	TNFSF9	rs11085177	TNFSF9-05	GG	508	547		AG	896	950	0.933499	0.799455	1.09002	0.38424		AA	397	439	0.978061	0.812515	1.17734	0.814622		0.986252	0.899169	1.08177	0.769135		GG	167		AG	288	0.916671	0.733013	1.14635	0.445642		AA	140	1.00621	0.772492	1.31065	0.963372		0.999406	0.874808	1.14175	0.993028
		rs12151125	TNFSF9-01	TT	746	758		GT	823	915	1.08618	0.944699	1.24886	0.245636		GG	236	273	1.11021	0.905977	1.36048	0.313468		1.06216	0.966083	1.1678	0.212524		TT	235		GT	282	1.0733	0.877672	1.31252	0.490831		GG	83	1.08178	0.807661	1.44893	0.598036		1.04828	0.915336	1.20052	0.495618
		rs348337	TNFSF9-02	CC	1164	1269		CT	580	599	0.961193	0.834823	1.10669	0.582073		TT	60	74	1.21909	0.855427	1.73735	0.273068		1.01218	0.900416	1.13781	0.839321		CC	392		CT	179	0.93647	0.762949	1.14946	0.530155		TT	27	1.47043	0.915068	2.36285	0.111115		1.03719	0.876457	1.22741	0.670799
		rs348389	TNFSF9-03	CC	312	361		CT	371	415	0.972389	0.787577	1.20057	0.794603		TT	78	111	1.34378	0.958933	1.88306	0.0860922		1.09368	0.940574	1.2717	0.244528		CC	119		CT	143	1.01033	0.754023	1.35376	0.945119		TT	34	1.22968	0.770741	1.9619	0.3857		1.07197	0.869955	1.32089	0.514198
		rs348373	TNFSF9-06	CC	1432	1529		CT	352	396	1.07679	0.915354	1.26669	0.372011		TT	23	20	0.86091	0.468246	1.58285	0.629807		1.04381	0.90173	1.20828	0.565704		CC	464		CT	126	1.12881	0.895963	1.42218	0.303969		TT	9	1.25377	0.571747	2.74938	0.572408		1.12761	0.918422	1.38445	0.251322
TRADD	LIN10	rs7184692	LIN10-01	TT	1453	1581		CT	294	317	1.07754	0.89765	1.29349	0.422916		CC	59	42	1.19466	0.712698	2.00255	0.499767		1.08203	0.919243	1.27364	0.343274		TT	493		CT	96	1.05515	0.81235	1.37051	0.687441		CC	9	0.952059	0.407103	2.22651	0.909761		1.03581	0.816653	1.31377	0.771781
		rs9033	LIN10-02	AA	541	577		AG	845	910	1.03608	0.890316	1.2057	0.646844		GG	413	451	1.14728	0.954077	1.3796	0.144207		1.06838	0.974861	1.17087	0.157001		AA	197		AG	286	0.955696	0.772425	1.18245	0.676558		GG	113	0.854707	0.65143	1.12142	0.257217		0.929158	0.813768	1.06091	0.277466
	TRADD	rs13312735	TRADD-01	GG	1659	1791		GT	142	153	0.969753	0.76272	1.23298	0.802074		TT	4	0	~					0.923096	0.730591	1.16632	0.502474		GG	549		GT	51	1.04142	0.743784	1.45816	0.813178		TT	0	~					0.99099	0.71274	1.37787	0.957075
	NOL3	rs2233455	NOL3-01	CC	1500	1612		CT	289	313	1.06421	0.888059	1.27531	0.500248		TT	9	12	1.82938	0.733624	4.56178	0.195137		1.09492	0.921981	1.30031	0.301197		CC	494		CT	96	1.10059	0.848449	1.42765	0.470312		TT	6	3.39506	1.10808	10.4022	0.0323868		1.18359	0.927028	1.51117	0.176332
		rs8057598	NOL3-02	AA	1483	1616		AG	275	277	1.0438	0.86196	1.264	0.660713		GG	33	34	1.83362	1.03169	3.25886	0.0387995		1.11989	0.943332	1.3295	0.195823		AA	501		AG	82	1.02894	0.780079	1.3572	0.83994		GG	9	2.00594	0.832156	4.8354	0.12098		1.10868	0.863702	1.42313	0.418054
TRAF2	TRAF2	rs2784081	TRAF2-05	AA	1120	1162		AC	590	672	1.08878	0.947437	1.25121	0.230565		CC	83	97	1.08207	0.795569	1.47174	0.615239		1.06717	0.954799	1.19277	0.252129		AA	353		AC	209	1.10961	0.908685	1.35497	0.307502		CC	32	1.18666	0.772713	1.82235	0.43427		1.10102	0.939563	1.29022	0.234261
		rs4880073	TRAF2-03	GG	656	688		AG	856	919	1.0137	0.87843	1.1698	0.85229		AA	271	318	1.16422	0.954333	1.42026	0.133845		1.06472	0.968306	1.17073	0.195347		GG	201		AG	295	1.1222	0.911841	1.38109	0.276341		AA	96	1.2328	0.925946	1.64136	0.151823		1.1117	0.969736	1.27445	0.128738
		rs908831	TRAF2-07	TT	701	744		CT	862	923	1.00558	0.874098	1.15684	0.937975		CC	241	277	1.05955	0.864922	1.29797	0.576438		1.02322	0.930389	1.12532	0.636149		TT	221		CT	298	1.09945	0.89823	1.34574	0.357948		CC	80	1.04991	0.780291	1.41269	0.747736		1.04264	0.909602	1.19515	0.548783
		rs4880166	TRAF2-06	GG	1045	1089		GT	652	730	1.05711	0.921745	1.21234	0.426979		TT	99	116	1.07781	0.811701	1.43117	0.604491		1.048	0.941089	1.16706	0.393089		GG	334		GT	227	1.06676	0.876117	1.29889	0.519983		TT	33	1.00611	0.6642	1.52402	0.977073		1.03592	0.887317	1.20942	0.655074
TRAF5	RCOR3	rs7514863	RCOR3-01	AA	1290	1374		AT	475	527	1.06421	0.918565	1.23296	0.407216		TT	42	42	1.04939	0.674394	1.63291	0.830772		1.05258	0.926351	1.19602	0.431713		AA	428		AT	164	1.0541	0.854137	1.30087	0.623497		TT	6	0.486902	0.204413	1.15977	0.104112		0.967526	0.80209	1.16708	0.730057
	TRAF5	rs12723208	TRAF5-01	AA	1301	1443		AG	465	455	0.873394	0.750949	1.0158	0.0790029		GG	40	41	0.899727	0.576006	1.40538	0.642384		0.895175	0.786143	1.01933	0.094712		AA	438		AG	147	0.929602	0.748515	1.1545	0.509028		GG	13	0.969709	0.511315	1.83905	0.924952		0.946354	0.785774	1.13975	0.561115
		rs6672742	TRAF5-03	AA	1187	1250		AG	549	599	1.00361	0.870756	1.15674	0.960313		GG	59	75	1.18443	0.831876	1.68641	0.347776		1.03483	0.920236	1.16369	0.567489		AA	375		AG	195	1.07957	0.88189	1.32156	0.458119		GG	21	1.11676	0.667311	1.86894	0.674235		1.07035	0.905627	1.26504	0.425224
		rs6684874	TRAF5-04	TT	998	1033		AT	656	751	1.13455	0.98837	1.30236	0.0728542		AA	136	129	1.10014	0.839066	1.44246	0.489878		1.08993	0.979018	1.2134	0.115792		TT	321		AT	229	1.11072	0.911206	1.35393	0.298574		AA	35	0.984727	0.655877	1.47846	0.940827		1.05036	0.899626	1.22635	0.534163
		rs3738199	TRAF5-02	AA	686	740		AG	840	923	1.04028	0.903219	1.19814	0.583798		GG	280	282	0.968142	0.794405	1.17987	0.748332		0.996474	0.907138	1.09461	0.941242		AA	222		AG	298	1.12304	0.917071	1.37527	0.261637		GG	79	0.909816	0.677686	1.22146	0.529426		0.992754	0.866992	1.13676	0.916194
	C1ORF97	rs12569232	C1ORF97-01	GG	1131	1251		CG	611	623	0.898926	0.781877	1.0335	0.134384		CC	56	58	0.906385	0.619702	1.32569	0.612389		0.916052	0.813141	1.03199	0.149269		GG	380		CG	199	0.942153	0.771449	1.15063	0.559053		CC	18	0.937888	0.541592	1.62416	0.818961		0.951108	0.801883	1.1281	0.56483
TRAF6	TRAF6	rs331457	TRAF6-04	CC	1295	1380		CT	463	524	1.06307	0.916804	1.23268	0.418025		TT	39	34	0.850376	0.53062	1.36282	0.500603		1.02376	0.899019	1.1658	0.723223		CC	424		CT	169	1.12464	0.911622	1.38743	0.272936		TT	7	0.559433	0.247192	1.26608	0.163374		1.02487	0.849707	1.23615	0.797242
		rs5030411	TRAF6-03	AA	605	672		AG	862	936	1.0075	0.87136	1.16491	0.919646		GG	337	338	0.994545	0.819676	1.20672	0.955786		0.999	0.909363	1.09747	0.983355		AA	228		AG	262	0.835945	0.679254	1.02878	0.0906415		GG	110	0.97753	0.745114	1.28244	0.869676		0.958862	0.837841	1.09736	0.541695
		rs331455	TRAF6-02	TT	972	1050		CT	717	761	0.991071	0.865371	1.13503	0.896867		CC	117	134	1.06792	0.81879	1.39285	0.627792		1.0126	0.912031	1.12425	0.814533		TT	325		CT	227	0.954631	0.78406	1.16231	0.643854		CC	48	1.23779	0.861336	1.77877	0.248868		1.0374	0.892778	1.20545	0.631707
Abbreviations: chronic lymphocytic leukemia/small lymphocytic lymphoma (CLL/SLL); diffuse large B-cell lymphoma (DLBCL); non-Hodgkin lymphoma (NHL).
~ extreme values or no results
*SNP500 (http://snp500cancer.nci.nih.gov).
**Denotes the 9 SNPs genotyped using Taqman. The remaining 486 SNPs were genotyped using Illumina.
† The test for homogeneity among the NHL subtypes was conducted using the codominant model.

## Sheet: NHL_by_study
Individual SNP results for all NHL, for pooled study population and by study.
				Pooled study population																										NCI-SEER
				Common homozygote (referent)				Heterozygote								Homozygote variant									Codominant model					Common homozygote (referent)				Heterozygote								Homozygote variant
Candidate gene			SNP500 Alias*		Controls	Cases			Controls	Cases							Controls	Cases						Cases							Controls	Cases			Controls	Cases							Controls	Cases
	Gene	dbSNP ID		Genotype	N	N		Genotype	N	N	OR	(95% CI)		P		Genotype	N	N	OR	(95% CI)		P		N	OR	(95% CI)		P		Genotype	N	N		Genotype	N	N	OR	(95% CI)		P		Genotype	N	N	OR	(95% CI)		P
CD40	RPL13P2	rs6131012	RPL13P2-02	AA	696	752		AG	834	901	0.989369	0.859201	1.13926	0.881951		GG	270	283	0.949111	0.778165	1.15761	0.606214		1936	0.97774	0.890032	1.07409	0.638751		AA	316	381		AG	379	459	0.981342	0.799011	1.20528	0.857476		GG	126	141	0.887009	0.664764	1.18356	0.415201
		rs6032661	RPL13P2-05	AA	1090	1216		AG	611	654	0.972026	0.845453	1.11755	0.690177		GG	106	73	0.640384	0.468264	0.875771	0.00526246		1943	0.893023	0.798653	0.998543	0.047084		AA	476	611		AG	296	342	0.930871	0.760863	1.13887	0.486306		GG	56	37	0.550572	0.354353	0.855445	0.00794488
	CD40	rs6065926	CD40-14	GG	1046	1065		AG	660	738	1.06855	0.930919	1.22652	0.34597		AA	101	141	1.33043	1.01269	1.74787	0.0403134		1944	1.11091	0.998657	1.23578	0.052961		GG	493	555		AG	301	372	1.03054	0.843532	1.259	0.768432		AA	34	61	1.40992	0.904544	2.19764	0.129279
		rs6074021	CD40-24	CC	658	643		CG	823	938	1.10965	0.958499	1.28463	0.163739		GG	320	355	1.07787	0.891519	1.30317	0.438774		1936	1.04865	0.955673	1.15068	0.315934		CC	320	324		CG	376	486	1.17489	0.950998	1.45149	0.135129		GG	128	174	1.21419	0.913476	1.61389	0.181332
		rs6131014	CD40-26	TT	932	975		CT	730	806	1.03366	0.902299	1.18415	0.633077		CC	143	161	1.0398	0.814119	1.32805	0.754539		1942	1.02569	0.926591	1.13538	0.624655		TT	435	483		CT	324	420	1.12953	0.927201	1.37601	0.226495		CC	66	84	1.08934	0.766074	1.54902	0.633781
		rs1009373	CD40-20	GG	1092	1123		GT	625	703	1.05248	0.916504	1.20863	0.468645		TT	78	98	1.1847	0.867585	1.61771	0.286282		1924	1.06777	0.954805	1.19411	0.250404		GG	513	560		GT	271	365	1.13632	0.928187	1.39111	0.215712		TT	37	46	1.05933	0.672433	1.66885	0.803694
		rs11569309	CD40-04	TT	1238	1317		CT	474	536	1.03654	0.893972	1.20185	0.634511		CC	81	72	0.838722	0.603192	1.16622	0.295698		1925	0.981752	0.873326	1.10364	0.757758		TT	577	673		CT	209	263	1.0285	0.827063	1.279	0.800502		CC	27	33	1.04081	0.614583	1.76265	0.881689
		rs11569317	CD40-18	CC	1590	1746		CG	214	194	0.822507	0.66788	1.01293	0.0659134		GG	3	4	1.25536	0.276853	5.6923	0.768098		1944	0.840178	0.686995	1.02752	0.0899511		CC	727	894		CG	98	92	0.767739	0.565323	1.04263	0.0905302		GG	2	3	1.3447	0.215978	8.37217	0.750926
		rs3746821	CD40-25	GG	1213	1246		GT	343	370	1.05213	0.889504	1.24448	0.553083		TT	21	26	1.18594	0.660202	2.13035	0.568245		1642	1.06057	0.913057	1.23191	0.441537		GG	453	524		GT	136	149	0.956867	0.732816	1.24942	0.745988		TT	8	14	1.3971	0.574254	3.39898	0.461018
		rs3765457	CD40-19	AA	1298	1396		AG	447	489	0.992973	0.853971	1.1546	0.926974		GG	59	51	0.799742	0.543966	1.17578	0.255773		1936	0.955569	0.843675	1.0823	0.474449		AA	600	726		AG	199	236	0.937991	0.751573	1.17065	0.571218		GG	27	20	0.597339	0.32958	1.08263	0.0894528
		rs3765459	CD40-03	GG	1113	1138		AG	611	698	1.07475	0.935758	1.23439	0.307607		AA	78	98	1.19702	0.876602	1.63455	0.257894		1934	1.08302	0.968483	1.21111	0.16198		GG	526	572		AG	259	359	1.18497	0.967164	1.45182	0.101469		AA	38	48	1.09915	0.702614	1.71948	0.678822
		rs1883838	CD40-11	CC	646	692		CT	855	958	1.05817	0.917103	1.22094	0.438613		TT	306	295	0.912301	0.751109	1.10809	0.354809		1945	0.974628	0.887606	1.07018	0.590194		CC	298	348		CT	388	498	1.13465	0.921306	1.39739	0.234561		TT	142	144	0.874102	0.658752	1.15985	0.351131
		rs4813001	CD40-23	GG	1264	1387		CG	488	508	0.961367	0.829317	1.11444	0.601233		CC	49	41	0.760702	0.496006	1.16665	0.210012		1936	0.9332	0.82189	1.05959	0.286043		GG	566	701		CG	229	260	0.936559	0.755672	1.16075	0.549443		CC	27	22	0.640452	0.355882	1.15257	0.137195
		rs1535043	CD40-07	TT	602	633		AT	885	937	0.947799	0.817292	1.09914	0.478139		AA	319	371	1.03478	0.854836	1.25261	0.725733		1941	1.00766	0.917477	1.1067	0.873318		TT	290	319		AT	387	491	1.02993	0.830593	1.2771	0.788161		AA	151	179	0.938042	0.710021	1.23929	0.652619
CFLAR	NDUFB3	rs2110728	NDUFB3-01	GG	1235	1335		AG	521	541	0.994521	0.860062	1.15	0.940908		AA	44	63	1.50576	1.00776	2.24985	0.0457493		1939	1.0656	0.941751	1.20574	0.313479		GG	548	680		AG	251	269	0.937459	0.758743	1.15827	0.549534		AA	23	35	1.74378	0.992609	3.06342	0.0530933
	CFLAR	rs7583529	CFLAR-02	GG	1097	1190		AG	610	632	0.988233	0.858612	1.13742	0.868947		AA	76	95	1.41368	1.01673	1.96561	0.0395303		1917	1.06571	0.949424	1.19624	0.280327		GG	471	592		AG	287	325	0.982109	0.799551	1.20635	0.863392		AA	48	45	1.12365	0.70742	1.78478	0.621436
		rs12620435	CFLAR-01	AA	1452	1528		AG	347	389	1.08905	0.925027	1.28216	0.305716		GG	9	28	3.01117	1.40909	6.43475	0.00443971		1945	1.17672	1.01327	1.36654	0.0329434		AA	675	776		AG	149	203	1.25741	0.989033	1.59862	0.0614926		GG	4	10	2.20671	0.680845	7.15226	0.187091
CHUK	CHUK	rs2230804	CHUK-03	TT	146	155		CT	254	318	1.17581	0.888133	1.55666	0.257935		CC	107	111	0.973498	0.685857	1.38177	0.88052		584	1.00148	0.841299	1.19215	0.986773		TT	~	~		CT	~	~	~					CC	~	~	~
		rs11595324	CHUK-01	TT	1682	1796		CT	120	146	1.12609	0.874613	1.44988	0.357066		CC	4	2	0.410185	0.074214	2.26711	0.306961		1944	1.07355	0.843045	1.36709	0.564944		TT	769	920		CT	55	66	0.970683	0.666429	1.41384	0.87676		CC	2	2	0.817257	0.112546	5.93456	0.841873
		rs12764370	CHUK-02	TT	1644	1763		CT	156	178	1.03444	0.824247	1.29823	0.770158		CC	6	4	0.646738	0.179982	2.32396	0.504258		1945	1.00605	0.81176	1.24683	0.956091		TT	754	898		CT	69	90	1.03697	0.743777	1.44575	0.83045		CC	4	2	0.451781	0.0805687	2.53332	0.366386
	CWF19L1	rs17668357	CWF19L1-01	GG	682	738		CG	843	903	0.947435	0.820035	1.09463	0.463649		CC	280	301	0.945101	0.774811	1.15282	0.577513		1942	0.967071	0.879118	1.06382	0.4913		GG	354	417		CG	368	439	0.898929	0.73081	1.10572	0.313153		CC	105	133	0.973535	0.718481	1.31913	0.862618
FADD	TMEM16A	rs7930377	TMEM16A-02	GG	1332	1463		AG	419	441	0.961306	0.823425	1.12227	0.617367		AA	34	21	0.544466	0.31286	0.947528	0.0315054		1925	0.904964	0.788269	1.03893	0.156277		GG	602	718		AG	186	246	1.12302	0.898118	1.40423	0.308898		AA	20	10	0.404447	0.185879	0.88002	0.0224783
		rs481845	TMEM16A-01	GG	1388	1462		AG	387	449	1.08775	0.930437	1.27166	0.291275		AA	20	18	0.870276	0.456405	1.65945	0.673077		1929	1.05873	0.917231	1.22207	0.435567		GG	639	731		AG	174	241	1.18319	0.944223	1.48263	0.143918		AA	7	5	0.612928	0.191387	1.96294	0.409783
		rs10898840	TMEM16A-03	CC	777	785		CT	799	890	1.06665	0.927195	1.22707	0.366772		TT	229	261	1.08008	0.878809	1.32745	0.464072		1936	1.04669	0.95119	1.15178	0.349872		CC	352	405		CT	370	449	0.983187	0.801531	1.20601	0.870763		TT	103	130	0.987042	0.729912	1.33475	0.932494
	FADD	rs7939734	FADD-02	AA	572	615		AT	899	944	0.969445	0.836564	1.12343	0.679924		TT	335	382	1.01991	0.845351	1.23052	0.836912		1941	1.00471	0.916092	1.10189	0.920619		AA	270	299		AT	414	476	1.02409	0.826861	1.26836	0.827363		TT	144	212	1.2451	0.948087	1.63516	0.114894
		rs10751209	FADD-01	TT	635	650		CT	875	953	1.08294	0.937574	1.25085	0.278601		CC	290	337	1.17515	0.968156	1.42639	0.102553		1940	1.08384	0.986838	1.19038	0.092375		TT	293	340		CT	404	487	1.07985	0.877102	1.32946	0.469038		CC	128	159	1.14257	0.858124	1.52131	0.361523
FAS	FAS	rs17447091	FAS-27	TT	1329	1425		AT	423	474	1.01918	0.874543	1.18773	0.807803		AA	33	27	0.779542	0.464558	1.3081	0.345671		1926	0.984278	0.859246	1.1275	0.819156		TT	611	733		AT	183	231	1.01287	0.807418	1.2706	0.91196		AA	11	9	0.697379	0.284804	1.70762	0.430208
		rs11202916	FAS-24	AA	929	992		AG	720	771	0.95993	0.835745	1.10257	0.562878		GG	140	163	1.04417	0.816231	1.33576	0.730872		1926	0.995342	0.89787	1.10339	0.929241		AA	446	493		AG	306	401	1.06968	0.872503	1.31141	0.517017		GG	59	77	1.03114	0.712217	1.49288	0.870962
		rs17447140	FAS-28	AA	381	489		AT	653	767	0.886662	0.745049	1.05519	0.175456		TT	328	324	0.728425	0.590921	0.897925	0.00299071		1580	0.855272	0.770524	0.949341	0.0033201		AA	248	315		AT	393	476	0.900426	0.721664	1.12347	0.352934		TT	187	199	0.754252	0.575996	0.987673	0.0403519
		rs12765241	FAS-26	GG	1377	1435		AG	403	463	1.07388	0.919897	1.25364	0.366716		AA	24	43	1.66047	0.997088	2.76522	0.0513243		1941	1.12587	0.982932	1.28959	0.086999		GG	643	736		AG	172	229	1.099	0.873858	1.38214	0.419606		AA	9	20	1.64181	0.735183	3.66651	0.226473
		rs4934433	FAS-31	AA	895	1018		AC	747	778	0.937888	0.818092	1.07523	0.357728		CC	163	144	0.831717	0.650039	1.06417	0.142826		1940	0.923056	0.833218	1.02258	0.125384		AA	406	529		AC	334	387	0.94527	0.773961	1.1545	0.581136		CC	87	72	0.721992	0.509928	1.02225	0.066366
		rs2862834	FAS-29	GG	1360	1479		AG	419	429	0.905776	0.775034	1.05857	0.213399		AA	26	33	1.14143	0.676439	1.92606	0.620213		1941	0.943582	0.82208	1.08304	0.408976		GG	648	768		AG	164	204	0.955374	0.754979	1.20896	0.703882		AA	13	13	0.763336	0.348748	1.67078	0.499238
		rs10887876	FAS-22	CC	1252	1314		CT	302	310	0.992559	0.830451	1.18631	0.934569		TT	22	19	0.838663	0.448492	1.56827	0.58167		1643	0.974326	0.831022	1.14234	0.748646		CC	474	552		CT	115	127	0.980994	0.736038	1.30747	0.895842		TT	9	9	0.953108	0.36826	2.46678	0.921149
		rs4934434	FAS-32	CC	653	639		AC	881	959	1.08256	0.93701	1.25072	0.281567		AA	255	307	1.19421	0.97622	1.46087	0.0843622		1905	1.09062	0.99024	1.20119	0.0782594		CC	318	345		AC	383	482	1.07666	0.874499	1.32556	0.48635		AA	112	129	0.953715	0.705448	1.28935	0.758052
		rs3758483	FAS-30	TT	1340	1469		CT	440	443	0.880018	0.754698	1.02615	0.102964		CC	27	33	1.0785	0.642491	1.81039	0.774918		1945	0.916429	0.799763	1.05011	0.209068		TT	631	759		CT	183	217	0.905146	0.720598	1.13696	0.391638		CC	14	14	0.757299	0.355691	1.61236	0.470902
		rs1800682	FAS-02**	AA	317	316		AG	531	550	1.04975	0.861041	1.2798	0.631104		GG	234	232	1.03517	0.808848	1.32482	0.783615		1098	1.02023	0.902641	1.15313	0.748573		AA	167	175		AG	267	345	1.27225	0.972739	1.66398	0.0787223		GG	136	148	1.13414	0.819164	1.57022	0.448278
		rs10509561	FAS-16	TT	735	844		AT	851	883	0.897316	0.781707	1.03002	0.123651		AA	207	199	0.830819	0.666508	1.03564	0.0992489		1926	0.906689	0.821475	1.00074	0.0517475		TT	343	406		AT	380	461	1.01833	0.832885	1.24507	0.859411		AA	95	107	0.945366	0.689173	1.2968	0.727555
		rs6586165	FAS-34	AA	484	468		AT	915	962	1.03034	0.878088	1.20899	0.714108		TT	405	507	1.21741	1.00962	1.46798	0.0393803		1937	1.10322	1.00475	1.21133	0.0394559		AA	258	265		AT	387	489	1.086	0.867433	1.35965	0.471778		TT	182	234	1.06647	0.815305	1.395	0.638593
		rs1571011	FAS-18	AA	630	586		AC	890	1021	1.22717	1.06109	1.41923	0.00579349		CC	284	332	1.23776	1.01723	1.5061	0.0331242		1939	1.13223	1.02929	1.24546	0.0106604		AA	291	314		AC	416	520	1.13707	0.923272	1.40037	0.226761		CC	119	153	1.12481	0.840123	1.50597	0.429559
		rs2147420	FAS-39	GG	522	607		AG	896	987	0.964703	0.830647	1.12039	0.637819		AA	378	344	0.825172	0.681717	0.998813	0.0485922		1938	0.914717	0.832402	1.00517	0.063921		GG	222	279		AG	403	512	1.06116	0.849371	1.32577	0.601216		AA	193	192	0.907379	0.689465	1.19417	0.487917
		rs1159120	FAS-38	CC	1420	1538		CT	360	380	1.00189	0.850438	1.18031	0.982003		TT	24	24	0.950534	0.532726	1.69602	0.863653		1942	0.995704	0.859997	1.15282	0.954072		CC	638	778		CT	176	195	0.964918	0.762505	1.22106	0.766237		TT	12	14	1.07739	0.483858	2.39898	0.855186
		rs9658727	FAS-20	TT	1329	1456		CT	432	442	0.894905	0.766873	1.04431	0.158672		CC	39	35	0.79134	0.496561	1.26111	0.324989		1933	0.893362	0.781681	1.021	0.0979343		TT	624	749		CT	180	217	0.9142	0.726582	1.15027	0.44401		CC	18	12	0.507827	0.241188	1.06924	0.0744687
		rs7901656	FAS-19	TT	811	778		CT	808	926	1.16558	1.01522	1.3382	0.0296791		CC	187	236	1.30254	1.04746	1.61974	0.017457		1940	1.1492	1.04175	1.26774	0.0054912		TT	387	411		CT	359	469	1.14035	0.934311	1.39184	0.196456		CC	82	108	1.17741	0.851626	1.62781	0.323068
		rs7911226	FAS-35	AA	873	947		AG	766	828	0.986485	0.860977	1.13029	0.844617		GG	156	154	0.892323	0.699362	1.13852	0.359448		1929	0.962206	0.868921	1.06551	0.459021		AA	395	478		AG	355	432	0.984595	0.808371	1.19924	0.877378		GG	71	68	0.773015	0.536653	1.11348	0.166763
		rs9658761	FAS-37	GG	1443	1516		GT	345	402	1.08811	0.924321	1.28092	0.310346		TT	18	27	1.35937	0.740793	2.49446	0.321559		1945	1.10419	0.953501	1.27869	0.185528		GG	676	778		GT	144	198	1.13604	0.890579	1.44915	0.30445		TT	7	14	1.42447	0.566623	3.58107	0.451923
		rs2234978	FAS-11	CC	878	996		CT	766	817	0.961339	0.839318	1.1011	0.569143		TT	158	121	0.687869	0.53227	0.888955	0.00424204		1934	0.88766	0.800143	0.984749	0.0244387		CC	407	481		CT	343	436	1.1164	0.91637	1.3601	0.27438		TT	73	63	0.779502	0.538795	1.12775	0.186181
		rs1051070	FAS-17	TT	145	136		AT	492	590	1.37528	1.0402	1.8183	0.0253149		AA	57	59	0.989603	0.449381	2.17925	0.979298		785	1.23849	0.980789	1.56389	0.0723369		TT	49	55		AT	179	244	1.41105	0.892158	2.23175	0.14099		AA	2	2	0.793248	0.102977	6.1105	0.824038
		rs1468063	FAS-04**	CC	870	885		CT	197	197	1.03686	0.828491	1.29764	0.751818		TT	14	10	0.769842	0.334765	1.77037	0.538141		1092	1.00107	0.817462	1.22591	0.991764		CC	457	535		CT	106	117	0.99631	0.73605	1.3486	0.980907		TT	6	7	1.08194	0.350633	3.33849	0.891041
		rs12257092	FAS-25	AA	759	844		AT	674	694	0.939155	0.811903	1.08635	0.398093		TT	142	105	0.670394	0.510289	0.880733	0.00407734		1643	0.871404	0.779901	0.973643	0.0150211		AA	301	327		AT	234	311	1.24329	0.984211	1.57058	0.0677782		TT	63	50	0.773856	0.514217	1.16459	0.21895
		rs10887883	FAS-23	GG	629	592		AG	885	998	1.21089	1.04683	1.40066	0.00999186		AA	281	336	1.2747	1.04788	1.55061	0.0151909		1926	1.14315	1.03938	1.25728	0.00586022		GG	288	321		AG	411	499	1.09426	0.888147	1.3482	0.397577		AA	119	154	1.14618	0.856742	1.5334	0.358222
		rs4934436	FAS-33	TT	503	588		CT	905	1003	0.943489	0.81074	1.09797	0.45213		CC	382	337	0.730163	0.602511	0.884859	0.00133826		1928	0.863233	0.784904	0.949379	0.00244301		TT	227	282		CT	422	507	0.970804	0.776261	1.2141	0.795109		CC	165	185	0.872753	0.658878	1.15605	0.342656
FASLG	FASLG	rs2639621	FASLG-11	GG	597	592		GT	882	978	1.0915	0.942048	1.26466	0.243879		TT	310	357	1.13565	0.93632	1.37741	0.196437		1927	1.06948	0.973054	1.17546	0.163517		GG	261	302		GT	421	483	0.937056	0.755666	1.16199	0.553678		TT	134	195	1.1632	0.877653	1.54166	0.292844
		rs2859228	FASLG-12	AA	483	556		AG	926	978	0.913386	0.783713	1.06452	0.24618		GG	385	398	0.889366	0.737	1.07323	0.22139		1932	0.940951	0.856969	1.03316	0.201961		AA	225	292		AG	429	484	0.870446	0.698389	1.08489	0.216896		GG	168	208	0.959928	0.731356	1.25994	0.768195
		rs2859234	FASLG-13	CC	578	621		CT	906	986	1.02046	0.881523	1.1813	0.786181		TT	323	334	0.979406	0.807915	1.1873	0.832202		1941	0.994302	0.904993	1.09242	0.905274		CC	257	325		CT	433	484	0.903307	0.730443	1.11708	0.34807		TT	138	179	1.07135	0.808874	1.41899	0.630764
		rs2639614	FASLG-10	CC	1236	1317		CT	515	554	1.04907	0.906927	1.21349	0.519018		TT	56	72	1.37879	0.952895	1.99505	0.0883819		1943	1.09343	0.968392	1.23461	0.149422		CC	561	666		CT	240	279	1.05202	0.850261	1.30165	0.640642		TT	27	42	1.69456	1.00143	2.86742	0.0493812
		rs929087	FASLG-01	GG	598	638		AG	878	952	0.944308	0.813535	1.0961	0.451183		AA	330	356	0.937741	0.774145	1.13591	0.511072		1946	0.965216	0.87838	1.06064	0.461705		GG	285	335		AG	408	472	0.827495	0.665004	1.02969	0.0895749		AA	134	183	0.978935	0.735817	1.30238	0.88379
		rs2639654	FASLG-05	CC	1485	1586		AC	304	339	1.01564	0.855168	1.20622	0.859636		AA	16	17	0.993885	0.497455	1.98572	0.986141		1942	1.01212	0.865321	1.18382	0.880228		CC	689	807		AC	132	175	1.07734	0.837826	1.38533	0.561449		AA	5	6	0.907624	0.272478	3.0233	0.874554
		rs5030772	FASLG-06	AA	1350	1448		AG	409	449	0.984488	0.842751	1.15006	0.843742		GG	37	33	0.799547	0.495349	1.29056	0.359778		1930	0.958208	0.837326	1.09654	0.534944		AA	632	743		AG	171	216	0.998657	0.791831	1.25951	0.990945		GG	13	16	0.944361	0.447513	1.99283	0.880572
		rs859663	FASLG-14	GG	1472	1575		GT	315	347	0.999835	0.843293	1.18544	0.998487		TT	15	16	0.981614	0.480817	2.00402	0.959357		1938	0.998249	0.853852	1.16707	0.982463		GG	680	797		GT	139	182	1.05429	0.82295	1.35066	0.675755		TT	5	6	0.905719	0.271822	3.01788	0.87189
		rs1492907	FASLG-09	CC	844	898		CT	770	848	1.05561	0.920398	1.21068	0.439028		TT	192	197	1.02736	0.820352	1.2866	0.814131		1943	1.02861	0.931852	1.13541	0.575749		CC	382	468		CT	355	416	0.993736	0.814102	1.21301	0.95075		TT	89	105	1.12137	0.808859	1.55461	0.491927
		rs2021840	FASLG-15	AA	1001	1044		AG	689	779	1.09437	0.955264	1.25373	0.193563		GG	114	120	1.00592	0.765326	1.32214	0.966262		1943	1.04804	0.942573	1.16531	0.38589		AA	465	536		AG	312	389	1.09471	0.898243	1.33416	0.369913		GG	48	64	1.17676	0.787137	1.75923	0.427588
		rs12085107	FASLG-08	AA	1571	1716		AT	219	213	0.948151	0.772096	1.16435	0.611437		TT	13	12	1.07632	0.478008	2.42353	0.859038		1941	0.9647	0.800462	1.16264	0.705861		AA	699	875		AT	115	105	0.838238	0.625616	1.12312	0.237168		TT	9	7	0.913601	0.327084	2.55184	0.863108
IKBKB	IKBKB	rs3747811	IKBKB-04	AA	537	565		AT	892	947	0.952657	0.817858	1.10967	0.533242		TT	377	432	1.01344	0.841408	1.22063	0.888176		1944	1.00288	0.91427	1.10008	0.95141		AA	252	284		AT	408	475	0.920332	0.73657	1.14994	0.465044		TT	168	231	1.05542	0.804613	1.38442	0.696799
		rs11986055	IKBKB-02	AA	1566	1693		AC	184	190	1.12896	0.894862	1.42431	0.306284		CC	40	43	1.92859	1.1343	3.27907	0.0152953		1926	1.23164	1.01648	1.49235	0.0334393		AA	682	836		AC	98	109	1.30875	0.933441	1.83496	0.118641		CC	32	30	2.10648	1.10237	4.02522	0.024137
		rs5029748	IKBKB-05	GG	993	1041		GT	693	761	1.00681	0.878172	1.15428	0.922527		TT	118	140	1.05982	0.81405	1.37979	0.666034		1942	1.0186	0.917031	1.13143	0.730899		GG	454	514		GT	319	391	1.00795	0.82572	1.2304	0.937942		TT	54	83	1.21289	0.835269	1.76122	0.310516
		rs4560769	IKBKB-07	AA	1408	1540		AG	330	322	0.985944	0.824677	1.17875	0.876555		GG	53	57	1.86071	1.14648	3.01988	0.0119636		1919	1.09463	0.936165	1.27993	0.257113		AA	599	750		AG	170	172	1.00685	0.776932	1.3048	0.958861		GG	43	42	1.9477	1.08584	3.49362	0.0253372
		rs2272733	IKBKB-03	CC	1324	1451		CT	428	429	0.995804	0.849818	1.16687	0.958543		TT	54	63	1.85276	1.18773	2.89016	0.00656098		1943	1.0974	0.95539	1.26051	0.188675		CC	583	727		CT	206	219	1.0299	0.815398	1.30084	0.804695		TT	38	42	2.2085	1.24183	3.92767	0.00699086
		rs10958713	IKBKB-01	CC	787	831		CT	797	860	0.980339	0.852507	1.12734	0.78059		TT	219	245	0.986148	0.799126	1.21694	0.896558		1936	0.989321	0.898301	1.08956	0.8274		CC	360	422		CT	366	424	0.89555	0.729488	1.09942	0.291781		TT	101	138	1.01241	0.749478	1.36757	0.93595
	DKK4	rs3763511	DKK4-01	GG	1464	1593		AG	303	304	1.03161	0.859128	1.23872	0.738851		AA	39	44	1.9456	1.15495	3.2775	0.0123712		1941	1.12939	0.961396	1.32674	0.13865		GG	646	789		AG	149	167	1.17474	0.898926	1.53518	0.238184		AA	33	34	2.03818	1.11813	3.71528	0.0201003
IRF4	IRF4	rs9501958	IRF4-25	GG	1230	1356		AG	176	166	0.915591	0.725549	1.15541	0.457512		AA	0	1	~					1523	0.930698	0.738416	1.17305	0.543021		GG	746	889		AG	79	93	1.09049	0.784891	1.51506	0.605642		AA	0	1	~
		rs11756234	IRF4-13	GG	1293	1374		AG	474	519	0.985401	0.849725	1.14274	0.845716		AA	32	45	1.29654	0.816219	2.05951	0.271378		1938	1.02537	0.900973	1.16695	0.704152		GG	595	707		AG	214	255	0.930146	0.748755	1.15548	0.512943		AA	15	21	1.12126	0.569254	2.20855	0.740704
		rs1033180	IRF4-11	CC	683	795		CT	77	90	0.996686	0.719258	1.38112	0.98409		TT	3	8	2.34643	0.614381	8.96143	0.212228		893	1.08817	0.812957	1.45656	0.570035		CC	207	274		CT	22	28	0.855453	0.462553	1.58209	0.618721		TT	2	1	0.385866	0.0324323	4.59087	0.451032
		rs12203592	IRF4-02	CC	1245	1361		CT	505	519	0.912834	0.787725	1.05781	0.225267		TT	52	61	1.05671	0.721304	1.54808	0.777077		1941	0.952479	0.842169	1.07724	0.438184		CC	605	730		CT	202	239	0.922733	0.739506	1.15136	0.476449		TT	18	19	0.812176	0.419657	1.57183	0.536881
		rs6900384	IRF4-26	TT	1512	1646		GT	278	276	0.942153	0.784429	1.13159	0.523825		GG	8	16	1.9076	0.809773	4.49379	0.13959		1938	1.0002	0.844699	1.18434	0.998105		TT	687	840		GT	130	141	0.914545	0.701902	1.19161	0.508231		GG	3	7	1.96402	0.4985	7.738	0.334614
		rs13208928	IRF4-04	TT	1566	1690		AT	234	240	0.933463	0.768124	1.13439	0.48879		AA	5	14	2.66221	0.951913	7.44541	0.062035		1944	1.00822	0.84127	1.2083	0.929368		TT	722	871		AT	101	113	0.858124	0.641659	1.14761	0.302244		AA	2	5	1.86118	0.355566	9.74218	0.461994
		rs3778607	IRF4-07	GG	366	430		AG	650	788	1.05184	0.882364	1.25386	0.572889		AA	346	364	0.964333	0.782936	1.18776	0.732657		1582	0.98435	0.886941	1.09246	0.766707		GG	200	253		AG	395	490	1.02032	0.809478	1.28607	0.864774		AA	233	247	0.958053	0.733159	1.25193	0.753577
		rs3800262	IRF4-28	GG	983	1110		AG	136	153	1.01486	0.775456	1.32817	0.914441		AA	12	11	0.798489	0.346478	1.84019	0.597309		1274	0.979924	0.774723	1.23948	0.865669		GG	587	677		AG	10	9	0.882326	0.349171	2.22957	0.791243		AA	0	0	~
		rs1050975	IRF4-01	AA	1429	1576		AG	321	328	0.980724	0.821224	1.1712	0.829826		GG	49	33	0.858948	0.526283	1.40189	0.542964		1937	0.963189	0.826188	1.12291	0.631862		AA	604	767		AG	184	193	0.953419	0.747037	1.21682	0.701529		GG	32	21	0.909638	0.484755	1.70693	0.768052
		rs7768807	IRF4-08	TT	894	904		CT	571	642	1.12547	0.971438	1.30393	0.11547		CC	112	98	0.891294	0.667305	1.19047	0.435794		1644	1.02878	0.918562	1.15222	0.623607		TT	317	373		CT	236	267	0.991856	0.784925	1.25334	0.94539		CC	45	48	0.968352	0.623317	1.50438	0.886228
		rs12211228	IRF4-03	GG	1263	1435		CG	508	482	0.8113	0.700042	0.940239	0.00545611		CC	32	25	0.686019	0.40275	1.16852	0.165493		1942	0.81494	0.71344	0.93088	0.00256694		GG	576	724		CG	236	253	0.807159	0.652934	0.997813	0.0476809		CC	14	13	0.761994	0.351978	1.64963	0.490345
		rs11242865	IRF4-12	CC	1090	1249		CT	641	618	0.838197	0.729583	0.962981	0.0126777		TT	70	73	0.92403	0.657019	1.29955	0.649765		1940	0.883223	0.78741	0.990694	0.0340449		CC	513	644		CT	275	310	0.870496	0.710536	1.06647	0.180643		TT	35	30	0.675645	0.406658	1.12256	0.130113
		rs7757906	IRF4-23	GG	792	920		AG	676	595	0.76857	0.663762	0.889927	0.000433223		AA	108	126	1.0364	0.786404	1.36587	0.799611		1641	0.894479	0.80041	0.999604	0.0491889		GG	303	383		AG	252	251	0.80645	0.638552	1.01849	0.0709007		AA	43	54	1.01134	0.65682	1.55722	0.959159
		rs11242867	IRF4-27	GG	1268	1403		AG	480	466	0.898763	0.773232	1.04467	0.164352		AA	39	56	1.40431	0.91991	2.14379	0.115676		1925	0.983076	0.865385	1.11677	0.793038		GG	560	697		AG	230	245	0.89714	0.722446	1.11408	0.325937		AA	18	28	1.35924	0.731557	2.52547	0.331533
		rs9378805	IRF4-24	AA	533	530		AC	885	954	1.00966	0.864393	1.17935	0.903427		CC	380	455	1.11906	0.928442	1.34882	0.237726		1939	1.05549	0.961668	1.15847	0.25552		AA	275	277		AC	387	497	1.13258	0.907633	1.41328	0.270433		CC	162	213	1.1296	0.858792	1.48582	0.383518
LTA/TNF	NFKBIL1	rs6916921	NFKBIL1-06	CC	1452	1600		CT	341	324	0.849653	0.716617	1.00739	0.0607592		TT	14	20	1.12638	0.560468	2.26368	0.738252		1944	0.884635	0.756984	1.03381	0.123138		CC	674	809		CT	146	164	0.856585	0.666865	1.10028	0.22557		TT	8	16	1.34176	0.56273	3.19928	0.507261
		rs2857605	NFKBIL1-04	TT	1168	1298		CT	557	580	0.907835	0.787248	1.04689	0.183601		CC	78	61	0.676524	0.478024	0.957453	0.0274312		1939	0.8736	0.777232	0.981917	0.0234536		TT	527	643		CT	266	315	0.934991	0.762458	1.14657	0.51838		CC	32	27	0.619069	0.363884	1.05321	0.0769359
		rs2239707	NFKBIL1-02	TT	869	944		CT	755	802	0.945751	0.824297	1.0851	0.42641		CC	174	195	0.971495	0.774161	1.21913	0.80287		1941	0.970767	0.879335	1.07171	0.556645		TT	388	472		CT	356	418	0.927697	0.760196	1.13211	0.460093		CC	77	99	0.957348	0.686627	1.33481	0.797155
		rs2230365	NFKBIL1-01	CC	1306	1345		CT	457	530	1.1076	0.955102	1.28445	0.17632		TT	36	63	1.61428	1.06066	2.45686	0.0254299		1938	1.15742	1.02058	1.31261	0.0227684		CC	593	691		CT	219	262	0.998156	0.805546	1.23682	0.986535		TT	15	34	1.78048	0.954978	3.31956	0.06952
		rs3130062	NFKBIL1-03	TT	1585	1744		CT	205	184	0.784339	0.633809	0.97062	0.025467		CC	11	10	0.834186	0.351291	1.98088	0.681166		1938	0.806951	0.664916	0.979327	0.0298979		TT	733	881		CT	88	102	0.920993	0.677142	1.25266	0.599955		CC	3	2	0.461873	0.076274	2.79684	0.400535
		rs4947324	NFKBIL1-05	CC	1431	1546		CT	355	375	0.96385	0.818397	1.13516	0.659115		TT	21	19	0.876683	0.466004	1.64928	0.68314		1940	0.958322	0.826243	1.11151	0.573674		CC	645	787		CT	174	192	0.881465	0.697811	1.11345	0.289859		TT	8	7	0.691624	0.245774	1.94628	0.484881
	LTA	rs2844484	LTA-17	GG	648	759		AG	870	920	0.893966	0.77605	1.0298	0.1204		AA	288	263	0.760183	0.622715	0.927997	0.00705532		1942	0.876925	0.797754	0.963952	0.00651915		GG	304	387		AG	386	466	0.909539	0.740404	1.11731	0.366387		AA	137	137	0.722858	0.543444	0.961504	0.0257699
		rs2844482	LTA-16	CC	1281	1361		CT	464	512	1.02621	0.884547	1.19056	0.732845		TT	43	57	1.17768	0.783962	1.76914	0.430871		1930	1.0455	0.922405	1.18502	0.486306		CC	566	685		CT	221	261	0.958876	0.773468	1.18873	0.701695		TT	22	29	1.0405	0.586231	1.84676	0.89213
		rs2239704	LTA-04**	CC	599	697		AC	714	754	0.896855	0.770733	1.04362	0.159177		AA	256	241	0.777147	0.630105	0.958504	0.018473		1692	0.884968	0.801137	0.977572	0.0160973		CC	284	357		AC	311	373	0.920145	0.737832	1.14751	0.460092		AA	116	132	0.817778	0.60608	1.10342	0.188141
		rs909253	LTA-01**	AA	788	778		AG	766	857	1.17035	1.01646	1.34754	0.0287509		GG	219	262	1.28537	1.04287	1.58427	0.0186007		1897	1.14395	1.03872	1.25985	0.00630548		AA	369	391		AG	333	408	1.26733	1.02952	1.56008	0.0254584		GG	100	149	1.67027	1.23427	2.26028	0.000888337
		rs2229094	LTA-06	TT	978	1043		CT	702	751	0.988353	0.86223	1.13293	0.86643		CC	124	148	1.11585	0.862959	1.44284	0.403191		1942	1.02448	0.923871	1.13605	0.6465		TT	433	530		CT	333	387	0.924398	0.758764	1.12619	0.435194		CC	61	73	0.973916	0.672942	1.4095	0.888555
	TNF	rs1800630	TNF-09**	CC	1265	1353		AC	413	459	1.02777	0.880153	1.20014	0.729164		AA	82	96	1.02283	0.751675	1.39179	0.885804		1908	1.01947	0.907783	1.14489	0.744679		CC	564	688		AC	193	227	0.936404	0.747106	1.17367	0.568507		AA	49	55	0.865499	0.575954	1.30061	0.486969
		rs1799724	TNF-07**	CC	1417	1553		CT	326	306	0.840074	0.705688	1.00005	0.050069		TT	16	19	0.938759	0.475298	1.85414	0.855594		1878	0.863726	0.737153	1.01203	0.0699819		CC	645	773		CT	138	146	0.794195	0.611966	1.03069	0.0831518		TT	9	15	1.08434	0.464538	2.53109	0.851492
		rs1800629	TNF-02**	GG	1268	1287		AG	447	533	1.18868	1.0235	1.38052	0.0235546		AA	51	71	1.38135	0.953115	2.00198	0.0879462		1891	1.18358	1.04661	1.33848	0.00723142		GG	602	658		AG	185	254	1.29623	1.03575	1.62222	0.0233966		AA	15	35	2.29368	1.23009	4.27691	0.00901744
		rs361525	TNF-04**	GG	1585	1683		AG	171	189	1.01415	0.813921	1.26364	0.900346		AA	6	7	1.15502	0.383183	3.48153	0.79795		1879	1.02195	0.83192	1.25539	0.836108		GG	713	823		AG	75	101	1.11242	0.808385	1.53081	0.513068		AA	2	3	1.08249	0.177534	6.60033	0.931521
		rs3093662	TNF-39	AA	1536	1639		AG	258	289	1.02477	0.852977	1.23115	0.793846		GG	11	15	1.44128	0.650204	3.19484	0.368099		1943	1.05248	0.88923	1.2457	0.551982		AA	701	827		AG	122	154	1.03306	0.795089	1.34225	0.807655		GG	3	7	2.17174	0.530855	8.88462	0.280614
	LST1	rs2256974	LST1-01	CC	1193	1280		AC	558	592	1.03267	0.895586	1.19073	0.65824		AA	51	64	1.1808	0.804306	1.73352	0.396258		1936	1.05049	0.930806	1.18555	0.424821		CC	542	645		AC	252	296	1.08469	0.879599	1.3376	0.447117		AA	30	44	1.3624	0.830287	2.23555	0.220988
NFKB1	NFKB1	rs3774933	NFKB1-50	TT	652	709		CT	878	945	0.973258	0.844444	1.12172	0.708253		CC	276	289	0.944206	0.774292	1.15141	0.570604		1943	0.972045	0.88431	1.06848	0.556889		TT	303	360		CT	399	476	0.989255	0.805482	1.21496	0.917936		CC	126	153	1.01026	0.759131	1.34446	0.944205
		rs3774934	NFKB1-40	GG	1463	1572		AG	321	348	0.980034	0.826856	1.16159	0.816086		AA	22	23	0.955193	0.52769	1.72903	0.879651		1943	0.979403	0.842152	1.13902	0.787027		GG	671	797		AG	146	181	0.979561	0.765482	1.25351	0.869629		AA	11	12	0.846791	0.368468	1.94604	0.695269
		rs4648006	NFKB1-42	CC	1599	1726		CT	203	207	0.98118	0.796655	1.20844	0.858139		TT	2	4	2.76306	0.46658	16.3627	0.262742		1937	1.00861	0.823183	1.23581	0.934077		CC	720	880		CT	102	105	0.904713	0.672403	1.21728	0.508381		TT	2	3	1.83126	0.27859	12.0374	0.528874
		rs230515	NFKB1-49	AA	791	846		AG	822	888	0.975218	0.849951	1.11895	0.720527		GG	192	209	0.959741	0.768712	1.19824	0.716698		1943	0.978126	0.886049	1.07977	0.661057		AA	374	427		AG	373	454	1.0174	0.833859	1.24133	0.865063		GG	80	107	1.04861	0.755375	1.45566	0.776715
		rs230510	NFKB1-37	TT	598	627		AT	876	972	1.02185	0.881932	1.18397	0.773585		AA	331	345	0.952694	0.786755	1.15363	0.619672		1944	0.982469	0.894464	1.07913	0.711835		TT	296	338		AT	386	484	1.03482	0.837717	1.2783	0.750866		AA	145	167	0.917403	0.693989	1.21274	0.544902
		rs4648022	NFKB1-43	CC	1526	1629		CT	255	282	1.01448	0.842727	1.22124	0.879256		TT	11	13	1.11517	0.493531	2.51979	0.793259		1924	1.02112	0.860596	1.2116	0.810677		CC	697	818		CT	113	145	1.01036	0.770521	1.32484	0.940601		TT	3	8	1.9669	0.515624	7.50292	0.322033
		rs1598859	NFKB1-53	TT	714	771		CT	856	924	0.980712	0.852995	1.12755	0.784391		CC	228	246	0.954798	0.774296	1.17738	0.665269		1941	0.978155	0.887902	1.07758	0.65475		TT	325	390		CT	390	459	0.950531	0.775669	1.16481	0.624751		CC	105	139	1.04248	0.773789	1.40447	0.784427
		rs4648095	NFKB1-54	TT	1640	1766		CT	161	176	1.03146	0.822527	1.29346	0.788537		CC	3	2	0.713445	0.11226	4.53415	0.72045		1944	1.02014	0.818505	1.27143	0.859168		TT	744	903		CT	77	84	0.925714	0.665523	1.28763	0.64662		CC	3	1	0.286373	0.0292414	2.80457	0.282764
		rs4648110	NFKB1-45	TT	1161	1235		AT	561	632	1.08865	0.945373	1.25365	0.238101		AA	81	78	0.939293	0.678933	1.2995	0.70532		1945	1.03696	0.925324	1.16208	0.532265		TT	519	632		AT	268	317	1.0073	0.820865	1.23608	0.944472		AA	36	40	0.932143	0.580685	1.49632	0.77105
		rs4648141	NFKB1-51	GG	867	1006		AG	368	411	1.00748	0.849147	1.19533	0.931957		AA	50	53	1.1092	0.728356	1.68917	0.629143		1470	1.02465	0.889053	1.18093	0.736711		GG	528	655		AG	253	288	0.983611	0.797209	1.2136	0.877498		AA	40	44	1.12744	0.702088	1.81048	0.619645
		rs7674640	NFKB1-47	TT	493	523		CT	896	983	1.00695	0.862412	1.17572	0.930169		CC	416	434	0.962193	0.799679	1.15773	0.683052		1940	0.981988	0.89535	1.07701	0.699715		TT	242	277		CT	402	500	1.04618	0.838264	1.30566	0.68965		CC	182	211	0.959718	0.733354	1.25595	0.764512
		rs997476	NFKB1-52	GG	1621	1710		GT	178	234	1.20728	0.980267	1.48688	0.0763228		TT	8	2	0.228963	0.0481314	1.08918	0.0639386		1946	1.11564	0.915048	1.36021	0.279213		GG	735	876		GT	89	114	1.00287	0.744497	1.35091	0.984952		TT	4	0	~
	MANBA	rs4698863	MANBA-01	CC	793	847		CT	818	900	1.00466	0.875975	1.15225	0.946984		TT	196	194	0.886823	0.709122	1.10906	0.292464		1941	0.963556	0.872759	1.0638	0.462224		CC	355	416		CT	384	459	0.991091	0.811853	1.2099	0.929936		TT	88	112	1.01618	0.738839	1.39763	0.921369
NFKB2	GBF1	rs1057050	GBF1-01	GG	1618	1752		AG	179	189	0.961277	0.773545	1.19457	0.72166		AA	5	3	0.57882	0.136596	2.45274	0.457998		1944	0.942896	0.765567	1.1613	0.580154		GG	743	889		AG	81	100	1.01862	0.744853	1.39301	0.908036		AA	3	1	0.281546	0.0289122	2.74168	0.275074
		rs11191275	GBF1-02	CC	1124	1164		CT	341	330	0.914403	0.768681	1.08775	0.312347		TT	42	42	1.0191	0.657114	1.58049	0.932658		1536	0.948842	0.823248	1.0936	0.468524		CC	440	527		CT	144	150	0.841954	0.64626	1.09691	0.202437		TT	13	10	0.6172	0.266551	1.42913	0.259971
	NFKB2	rs7076748	NFKB2-02	GG	937	978		CG	730	816	1.09099	0.952489	1.24964	0.208666		CC	137	148	1.11439	0.864583	1.43638	0.402955		1942	1.07162	0.966462	1.18822	0.189312		GG	420	483		CG	355	418	1.07988	0.886807	1.31499	0.444472		CC	52	89	1.69359	1.16006	2.47248	0.00635163
		rs11574849	NFKB2-01	GG	1583	1663		AG	202	247	1.23264	1.00759	1.50797	0.042009		AA	5	10	1.84266	0.619888	5.47742	0.2715		1920	1.24676	1.03113	1.50749	0.022825		GG	726	855		AG	83	111	1.20065	0.881646	1.63507	0.245834		AA	5	7	1.23804	0.382804	4.00397	0.721427
	PSD	rs1056890	PSD-01	GG	772	837		AG	828	873	0.948151	0.825505	1.08902	0.451244		AA	185	212	1.02572	0.821306	1.281	0.822829		1922	0.990245	0.89686	1.09335	0.846202		GG	358	456		AG	379	426	0.828013	0.677367	1.01216	0.0654798		AA	90	105	0.861838	0.626831	1.18495	0.360032
NFKBIA	NFKBIA	rs7152826	NFKBIA-07	AA	600	678		AC	858	904	0.940753	0.812922	1.08868	0.412418		CC	344	356	0.988096	0.814392	1.19885	0.903375		1938	0.985132	0.89665	1.08235	0.75506		AA	252	334		AC	390	450	0.894777	0.720543	1.11114	0.314323		CC	185	199	0.951707	0.721042	1.25616	0.726693
		rs3138056	NFKBIA-06	CC	771	864		CT	816	870	0.946752	0.824998	1.08647	0.435929		TT	201	194	0.849274	0.679739	1.06109	0.150429		1928	0.930261	0.84271	1.02691	0.151721		CC	331	408		CT	376	465	1.00098	0.818137	1.22468	0.992414		TT	103	101	0.789257	0.574725	1.08387	0.143651
		rs3138045	NFKBIA-05	TT	1120	1199		CT	623	670	1.01493	0.88448	1.16462	0.832779		CC	60	75	1.17837	0.828457	1.67608	0.361207		1944	1.03985	0.926494	1.16708	0.506965		TT	517	614		CT	284	338	1.03652	0.848629	1.26602	0.725182		CC	23	37	1.37397	0.800458	2.35839	0.2491
		rs2007960	NFKBIA-04	TT	713	751		AT	844	892	1.00916	0.876589	1.16177	0.899065		AA	235	284	1.1493	0.938077	1.40809	0.179265		1927	1.05577	0.959973	1.16114	0.263445		TT	336	389		AT	376	435	1.01084	0.824145	1.23982	0.917595		AA	104	152	1.25083	0.932812	1.67727	0.134841
		rs17103274	NFKBIA-01	TT	1470	1588		CT	316	322	0.963297	0.810745	1.14455	0.670766		CC	11	20	1.84447	0.869009	3.9149	0.110864		1930	1.02155	0.872139	1.19655	0.791581		TT	663	808		CT	148	157	0.893025	0.694644	1.14806	0.377387		CC	7	9	1.16235	0.423272	3.19193	0.770369
		rs17103282	NFKBIA-02	CC	1665	1775		CT	140	163	1.09192	0.860811	1.38507	0.468629		TT	2	5	2.18668	0.421975	11.3314	0.351297		1943	1.11923	0.89114	1.4057	0.332669		CC	775	894		CT	52	90	1.52416	1.06199	2.18747	0.0222398		TT	1	4	3.45818	0.383405	31.1915	0.268871
		rs17103286	NFKBIA-03	GG	476	518		AG	965	996	0.972501	0.833296	1.13496	0.723513		AA	352	413	1.15497	0.953266	1.39935	0.141231		1927	1.06703	0.969972	1.1738	0.182407		GG	240	288		AG	423	489	0.96179	0.773007	1.19668	0.72675		AA	154	197	1.12902	0.855305	1.49033	0.391647
		rs8018407	NFKBIA-09	CC	841	897		CT	800	837	0.966328	0.842892	1.10784	0.62327		TT	163	208	1.19304	0.949876	1.49846	0.129071		1942	1.04358	0.945289	1.1521	0.397992		CC	393	467		CT	362	411	0.924286	0.758019	1.12702	0.436489		TT	72	110	1.2511	0.898315	1.74244	0.185008
		rs8018193	NFKBIA-08	GG	697	802		AG	859	864	0.857123	0.744782	0.98641	0.0314877		AA	250	275	0.925967	0.756946	1.13273	0.454465		1941	0.93484	0.850516	1.02752	0.162409		GG	331	425		AG	396	415	0.778807	0.635633	0.95423	0.0158657		AA	100	148	1.08703	0.807413	1.46349	0.5823
	DNAJC8P1	rs2415290	DNAJC8P1-01	TT	1090	1146		CT	607	679	1.02178	0.889068	1.1743	0.761494		CC	94	96	0.946945	0.702196	1.277	0.720857		1921	0.999275	0.894899	1.11582	0.989722		TT	487	579		CT	292	335	0.882072	0.720282	1.0802	0.22485		CC	33	54	1.24837	0.79164	1.96859	0.339798
		rs8008601	DNAJC8P1-04	TT	533	568		CT	869	937	1.00418	0.862941	1.16854	0.956966		CC	399	438	0.994327	0.828802	1.19291	0.951167		1943	0.997626	0.911183	1.09227	0.959		TT	229	307		CT	408	442	0.778187	0.623516	0.971224	0.0265401		CC	184	240	0.9048	0.696014	1.17621	0.454815
		rs762009	DNAJC8P1-03	GG	942	1005		AG	702	782	1.04281	0.909688	1.19542	0.547424		AA	150	150	0.914995	0.715721	1.16975	0.478411		1937	0.992804	0.896861	1.09901	0.889237		GG	423	520		AG	323	381	0.948461	0.77723	1.15742	0.602447		AA	74	81	0.862216	0.61014	1.21844	0.400785
		rs4982271	DNAJC8P1-02	TT	464	494		GT	884	957	0.98391	0.839548	1.1531	0.841195		GG	457	490	0.969317	0.806992	1.16429	0.738933		1941	0.984539	0.898328	1.07902	0.738935		TT	226	258		GT	410	483	0.951594	0.757449	1.1955	0.669972		GG	191	247	1.0153	0.776413	1.32768	0.911684
NFKBIE	HSPCB	rs13296	HSPCB-01	GG	747	729		AG	676	742	1.10071	0.949897	1.27547	0.201852		AA	143	162	1.15422	0.900064	1.48014	0.258375		1633	1.08435	0.973601	1.2077	0.140684		GG	301	312		AG	251	306	1.11841	0.88504	1.41332	0.348648		AA	45	70	1.42315	0.943872	2.14579	0.0921325
	SLC35B2	rs1875324	SLC35B2-07	GG	1161	1272		GT	589	607	0.900778	0.782753	1.0366	0.144753		TT	52	60	1.02158	0.696669	1.49803	0.912946		1939	0.935728	0.830236	1.05462	0.276376		GG	540	634		GT	261	320	0.972631	0.793116	1.19278	0.789799		TT	23	31	1.08397	0.620661	1.89314	0.776852
		rs520639	SLC35B2-08	CC	1348	1436		CT	403	455	1.06052	0.908255	1.23831	0.457459		TT	22	23	0.960685	0.530138	1.7409	0.894803		1914	1.0441	0.906937	1.20202	0.548098		CC	602	729		CT	189	230	0.995645	0.795733	1.24578	0.969552		TT	11	14	1.00514	0.450312	2.24358	0.990012
	NFKBIE	rs2282151	NFKBIE-03	TT	1074	1212		CT	656	655	0.85048	0.741168	0.975914	0.0210373		CC	75	76	0.874416	0.626948	1.21957	0.429183		1943	0.882469	0.787616	0.988744	0.0311567		TT	503	602		CT	287	347	0.950926	0.778745	1.16118	0.621495		CC	37	39	0.832956	0.519735	1.33494	0.447549
		rs730775	NFKBIE-02	AA	610	624		AG	907	968	1.02232	0.883238	1.18331	0.767302		GG	286	353	1.16039	0.954995	1.40997	0.134481		1945	1.06799	0.97139	1.1742	0.173868		AA	293	324		AG	410	478	0.986496	0.798195	1.21922	0.89988		GG	123	188	1.25367	0.943674	1.66549	0.118777
		rs483536	NFKBIE-01	AA	767	859		AT	829	850	0.915442	0.797598	1.0507	0.20891		TT	212	235	0.965053	0.78089	1.19265	0.741962		1944	0.961101	0.873116	1.05795	0.417976		AA	341	440		AT	382	419	0.85005	0.695215	1.03937	0.113289		TT	105	130	0.937142	0.695328	1.26305	0.669859
	LOC441151	rs1044690	LOC441151-01	GG	884	907		CG	597	639	1.04835	0.905934	1.21315	0.526199		CC	95	96	0.985986	0.729996	1.33175	0.926685		1642	1.0213	0.91064	1.1454	0.718744		GG	344	388		CG	210	264	1.12552	0.890199	1.42306	0.32311		CC	43	34	0.697114	0.431966	1.12501	0.139524
	RP11-444E17.2	rs12664825	RP11-444E17.2-01	CC	1439	1599		CT	354	334	0.811764	0.686548	0.959817	0.0146967		TT	6	3	0.494972	0.122244	2.00416	0.324327		1936	0.805737	0.684285	0.948746	0.00956601		CC	656	808		CT	164	172	0.794346	0.62411	1.01102	0.0613566		TT	1	1	0.66317	0.0409359	10.7435	0.772545
		rs324140	RP11-444E17.2-02	TT	1124	1279		CT	598	591	0.890332	0.772661	1.02592	0.108253		CC	82	74	0.834668	0.598496	1.16403	0.28691		1944	0.899708	0.801192	1.01034	0.0740748		TT	490	625		CT	295	312	0.9039	0.736879	1.10878	0.332382		CC	43	52	1.13064	0.728256	1.75535	0.584325
		rs9381307	RP11-444E17.2-03	CC	1271	1417		CT	495	490	0.863033	0.744542	1.00038	0.0505923		TT	40	35	0.754301	0.474487	1.19913	0.233196		1942	0.864513	0.75976	0.983708	0.0271598		CC	579	711		CT	230	254	0.880613	0.711776	1.0895	0.241727		TT	19	23	0.921154	0.49404	1.71752	0.79612
NFRKB	TMEM45B	rs3087920	TMEM45B-01	CC	824	831		CG	619	665	1.04705	0.902906	1.21419	0.542945		GG	134	147	1.06864	0.827374	1.38025	0.611126		1643	1.03907	0.932191	1.15821	0.488874		CC	326	368		CG	223	252	0.938176	0.738429	1.19195	0.601357		GG	48	67	1.18569	0.789815	1.78	0.411258
		rs1622182	TMEM45B-02	TT	1179	1302		CT	552	562	0.934854	0.810339	1.0785	0.355635		CC	63	64	0.945375	0.657823	1.35862	0.761433		1928	0.948429	0.842136	1.06814	0.382634		TT	522	651		CT	259	283	0.909051	0.738831	1.11849	0.367371		CC	34	38	0.947918	0.582068	1.54372	0.829795
		rs951838	TMEM45B-03	GG	730	828		AG	809	866	0.973604	0.846733	1.11948	0.707269		AA	261	243	0.879085	0.714317	1.08186	0.223616		1937	0.947538	0.86079	1.04303	0.271319		GG	316	415		AG	373	421	0.905597	0.737583	1.11188	0.343609		AA	136	147	0.973666	0.727997	1.30224	0.857243
	NFRKB	rs1650825	NFRKB-04	AA	1640	1776		AG	158	158	0.888964	0.704193	1.12222	0.322151		GG	5	7	1.28409	0.404535	4.07601	0.67135		1941	0.919144	0.739749	1.14204	0.446622		AA	741	909		AG	81	76	0.722879	0.518313	1.00818	0.0558826		GG	2	3	1.13707	0.188294	6.86653	0.888654
		rs1016364	NFRKB-01	AA	1266	1381		AG	467	500	1.01385	0.872674	1.17786	0.857355		GG	72	63	0.989811	0.683174	1.43408	0.956826		1944	1.00663	0.888885	1.13997	0.917084		AA	542	691		AG	236	257	0.925728	0.746648	1.14776	0.481699		GG	47	40	0.965113	0.598551	1.55616	0.884171
		rs1733448	NFRKB-07	CC	948	1019		CT	734	783	0.962843	0.840648	1.1028	0.584491		TT	121	131	0.971879	0.745573	1.26688	0.832965		1933	0.974629	0.877438	1.08259	0.631607		CC	438	521		CT	336	392	0.925757	0.759821	1.12793	0.444003		TT	49	65	1.04669	0.703437	1.55745	0.821928
		rs11820190	NFRKB-02	TT	1242	1346		CT	507	536	0.972865	0.841397	1.12487	0.710348		CC	53	60	1.03521	0.706746	1.51632	0.858974		1942	0.988293	0.875277	1.1159	0.849258		TT	575	685		CT	230	272	0.97928	0.793205	1.20901	0.845603		CC	19	31	1.25383	0.696092	2.25845	0.451219
		rs2293664	NFRKB-08	GG	374	343		CG	448	461	1.12967	0.927327	1.37616	0.225995		CC	150	144	1.04794	0.79673	1.37836	0.737715		948	1.04593	0.917854	1.19189	0.500414		GG	0	1		CG	1	0	~					CC	0	0	~
		rs3829264	NFRKB-06	CC	387	453		CT	689	793	0.997765	0.840555	1.18438	0.979598		TT	280	330	1.01249	0.819735	1.25056	0.908317		1576	1.00553	0.90541	1.11672	0.917919		CC	237	278		CT	417	499	1.04417	0.837998	1.30107	0.700131		TT	168	210	1.07875	0.822961	1.41403	0.583056
	PRDM10	rs1650817	PRDM10-05	CC	481	528		AC	909	983	0.996572	0.853991	1.16296	0.965233		AA	415	433	0.996583	0.827267	1.20055	0.971256		1944	0.998206	0.909661	1.09537	0.969782		CC	206	258		AC	408	503	1.03164	0.821013	1.29629	0.789225		AA	213	227	0.951469	0.727162	1.24497	0.716854
		rs1161662	PRDM10-02	TT	1348	1447		CT	409	435	1.07381	0.915819	1.25907	0.38047		CC	43	44	1.37294	0.86391	2.18188	0.179912		1926	1.10181	0.95867	1.26632	0.172099		TT	588	713		CT	205	237	1.12971	0.89831	1.42072	0.296978		CC	29	27	1.39256	0.766407	2.53028	0.277118
		rs1650815	PRDM10-03	CC	823	902		CT	756	825	1.02381	0.891353	1.17595	0.739231		TT	228	214	0.96024	0.76947	1.19831	0.71957		1941	0.994603	0.900911	1.09804	0.914626		CC	343	435		CT	354	426	1.00479	0.819442	1.23206	0.963372		TT	131	129	0.992103	0.731754	1.34508	0.959282
		rs3734075	PRDM10-04	CC	1088	1206		CT	590	620	0.985711	0.854865	1.13658	0.842991		TT	128	119	1.03075	0.771881	1.37643	0.837396		1945	1.00009	0.894032	1.11874	0.998704		CC	473	586		CT	267	330	1.07721	0.873599	1.32828	0.486557		TT	87	73	0.959552	0.659005	1.39717	0.829473
REL	REL	rs842636	REL-09	GG	590	609		AG	882	915	0.979262	0.844017	1.13618	0.782284		AA	333	418	1.20654	1.00148	1.45358	0.0482053		1942	1.08433	0.98925	1.18855	0.0837872		GG	279	321		AG	410	479	0.97058	0.784909	1.20017	0.782813		AA	139	188	1.14987	0.870609	1.5187	0.325212
		rs842640	REL-06	GG	1503	1633		CG	292	297	0.952347	0.79651	1.13867	0.592272		CC	12	10	0.893859	0.379645	2.10456	0.797314		1940	0.951377	0.805246	1.12403	0.557994		GG	679	830		CG	147	152	0.85387	0.662554	1.10043	0.222254		CC	2	4	1.71652	0.301698	9.76618	0.542471
		rs13019590	REL-08	AA	809	818		AC	788	856	1.03008	0.895098	1.18542	0.679197		CC	203	268	1.23862	1.00287	1.52979	0.0469699		1942	1.08839	0.987809	1.1992	0.0868927		AA	393	436		AC	349	428	1.03736	0.846913	1.27063	0.723042		CC	80	123	1.25516	0.910297	1.73067	0.165578
		rs10203477	REL-07	TT	591	722		AT	876	881	0.838813	0.725352	0.970022	0.0177671		AA	340	343	0.863329	0.712126	1.04664	0.134663		1946	0.913439	0.831809	1.00308	0.0580138		TT	246	351		AT	404	451	0.827496	0.667001	1.02661	0.0852079		AA	178	188	0.792107	0.601426	1.04324	0.0971821
		rs7604989	REL-04	AA	1036	1124		AG	680	693	0.940257	0.819848	1.07835	0.378283		GG	92	126	1.2765	0.9602	1.697	0.0928784		1943	1.02694	0.922607	1.14307	0.626731		AA	485	566		AG	300	360	1.03465	0.847621	1.26294	0.73776		GG	43	61	1.20973	0.799129	1.83131	0.368111
		rs1429265	REL-02	TT	1631	1756		GT	157	173	0.969204	0.771352	1.21781	0.788312		GG	8	8	0.769847	0.284524	2.083	0.606526		1937	0.953169	0.773096	1.17518	0.653463		TT	736	877		GT	75	99	1.03369	0.751216	1.42239	0.838765		GG	7	5	0.459218	0.143199	1.47265	0.190553
		rs3732179	REL-03	CC	792	934		CT	803	784	0.834118	0.726323	0.957911	0.010199		TT	206	223	0.94238	0.757379	1.17257	0.594565		1941	0.923147	0.837109	1.01803	0.10915		CC	340	456		CT	378	411	0.841985	0.687754	1.0308	0.0956981		TT	104	122	0.917091	0.672848	1.24999	0.583861
	FLJ32312	rs11678166	FLJ32312-01	GG	1708	1853		AG	97	91	0.841594	0.625889	1.13164	0.253687		AA	2	0	~					1944	0.811964	0.607245	1.0857	0.159946		GG	789	939		AG	37	49	1.04167	0.669034	1.62186	0.856573		AA	1	0	~
RELA	SIPA1	rs2448490	SIPA1-10	GG	814	844		AG	779	881	1.06419	0.926443	1.22241	0.379054		AA	214	217	0.940262	0.758231	1.16599	0.574745		1942	0.998703	0.905992	1.1009	0.979165		GG	401	441		AG	339	449	1.15668	0.946508	1.41353	0.154839		AA	88	97	0.923295	0.666748	1.27855	0.630874
		rs1466462	SIPA1-11	GG	698	793		CG	870	894	0.890541	0.774322	1.0242	0.10421		CC	240	256	0.927727	0.754918	1.14009	0.475655		1943	0.943038	0.856783	1.03798	0.230773		GG	329	398		CG	401	469	0.940346	0.7684	1.15077	0.550527		CC	98	120	0.970381	0.711322	1.32379	0.849508
	RELA	rs11227247	RELA-01	AA	1298	1443		AC	466	449	0.894238	0.766946	1.04266	0.153641		CC	43	52	1.14803	0.751782	1.75313	0.522758		1944	0.948838	0.832728	1.08114	0.430362		AA	554	732		AC	251	219	0.710037	0.569493	0.885266	0.00234338		CC	23	39	1.39438	0.807181	2.40875	0.23328
		rs11820062	RELA-02	CC	447	432		CT	914	994	1.10192	0.937268	1.29551	0.239837		TT	434	505	1.17926	0.978592	1.42108	0.0831715		1931	1.08565	0.98899	1.19175	0.0841202		CC	214	224		CT	421	508	1.12048	0.888075	1.4137	0.337488		TT	189	252	1.21816	0.928532	1.59813	0.154256
RELB	CLPTM1	rs204468	CLPTM1-04	CC	660	760		CT	872	868	0.889409	0.771423	1.02544	0.106529		TT	272	300	1.00437	0.821903	1.22734	0.966023		1928	0.975486	0.886895	1.07293	0.609401		CC	274	372		CT	411	436	0.82903	0.67171	1.02319	0.0807414		TT	142	172	0.990459	0.74569	1.31557	0.947226
		rs3859419	CLPTM1-02	GG	1362	1504		GT	419	407	0.859751	0.735275	1.0053	0.0582615		TT	23	29	1.15932	0.664705	2.02199	0.602435		1940	0.904792	0.786771	1.04052	0.160616		GG	624	760		GT	194	216	0.889314	0.710742	1.11275	0.30501		TT	8	11	1.23348	0.486897	3.12484	0.658161
		rs875255	CLPTM1-03	GG	507	598		CG	905	941	0.887532	0.76314	1.0322	0.121474		CC	387	401	0.885126	0.734673	1.06639	0.199233		1940	0.93615	0.853492	1.02681	0.161829		GG	231	283		CG	404	493	1.02534	0.821387	1.27994	0.824973		CC	189	213	0.954595	0.728989	1.25002	0.735525
	RELB	rs6509177	RELB-03	AA	654	733		AG	885	900	0.905705	0.785819	1.04388	0.171582		GG	260	311	1.03973	0.852959	1.2674	0.699733		1944	0.993427	0.90415	1.09152	0.890829		AA	314	353		AG	391	471	1.06638	0.867507	1.31083	0.541683		GG	120	164	1.1538	0.866713	1.53598	0.327072
		rs10424046	RELB-01	GG	487	531		CG	904	953	0.975087	0.835446	1.13807	0.749024		CC	409	455	1.04883	0.872632	1.2606	0.61141		1939	1.02199	0.932401	1.12018	0.642195		GG	219	249		CG	413	501	1.13418	0.903584	1.42362	0.277608		CC	191	238	1.18854	0.908552	1.55482	0.207581
	SFRS16	rs1560725	SFRS16-01	TT	512	557		CT	890	932	0.973117	0.835279	1.1337	0.726574		CC	386	423	1.0357	0.860148	1.24709	0.711233		1912	1.0145	0.924994	1.11268	0.75995		TT	218	254		CT	405	482	1.08411	0.863365	1.3613	0.48691		CC	185	224	1.13	0.86089	1.48324	0.378499
TANK	TANK	rs2884364	TANK-09	GG	728	756		AG	834	907	1.03327	0.89802	1.1889	0.647483		AA	244	279	1.07068	0.87482	1.31039	0.50763		1942	1.03437	0.940858	1.13717	0.484599		GG	327	411		AG	389	446	0.857945	0.699833	1.05178	0.140423		AA	112	131	0.843821	0.626817	1.13595	0.262899
		rs1267082	TANK-11	TT	774	847		CT	812	897	1.02768	0.895565	1.17929	0.697324		CC	221	200	0.885054	0.710449	1.10257	0.276125		1944	0.969195	0.878364	1.06942	0.533143		TT	356	403		CT	367	474	1.20867	0.988566	1.47779	0.0646251		CC	105	112	1.14815	0.836407	1.5761	0.392692
		rs4664406	TANK-10	AA	1169	1314		AG	579	564	0.884617	0.767577	1.0195	0.0904171		GG	49	54	1.07101	0.717976	1.59763	0.736716		1932	0.929502	0.822982	1.04981	0.239104		AA	539	649		AG	259	306	1.04513	0.850951	1.28362	0.673823		GG	19	23	1.22868	0.650195	2.32186	0.525929
		rs17705608	TANK-12	AA	720	800		AG	831	882	0.903929	0.784313	1.04179	0.163115		GG	256	259	0.855755	0.697833	1.04941	0.134505		1941	0.919759	0.835646	1.01234	0.0873876		AA	345	431		AG	370	434	0.827783	0.673262	1.01777	0.0729895		GG	112	124	0.775622	0.574117	1.04785	0.0978357
		rs7568498	TANK-06	TT	1291	1365		GT	475	523	1.00775	0.869672	1.16774	0.918244		GG	39	55	1.25358	0.822951	1.90955	0.292567		1943	1.04164	0.918529	1.18125	0.524975		TT	596	687		GT	215	277	1.06826	0.863585	1.32145	0.542868		GG	17	26	1.21404	0.648466	2.27288	0.544393
		rs1267072	TANK-08	CC	883	940		CT	775	823	0.988139	0.862486	1.1321	0.863472		TT	147	173	1.06105	0.833872	1.35011	0.629771		1936	1.01235	0.914843	1.12026	0.812198		CC	410	481		CT	357	417	0.968751	0.795593	1.17959	0.752007		TT	58	83	1.09149	0.757012	1.57375	0.639139
		rs1921310	TANK-04	AA	1110	1281		AG	610	584	0.798901	0.693052	0.920915	0.00196106		GG	80	76	0.798107	0.575057	1.10767	0.177505		1941	0.836862	0.745608	0.939284	0.00250065		AA	528	672		AG	265	285	0.787302	0.638597	0.970635	0.0251547		GG	27	31	0.837226	0.490101	1.43021	0.515516
		rs1267033	TANK-07	CC	1242	1322		CT	513	565	1.02566	0.887666	1.18512	0.731063		TT	50	56	1.05288	0.711149	1.55881	0.796897		1943	1.02581	0.907881	1.15906	0.68257		CC	571	647		CT	237	318	1.21128	0.984854	1.48976	0.0694598		TT	19	25	1.14785	0.620872	2.12212	0.660087
		rs1267034	TANK-01	AA	1353	1466		AG	415	431	0.952794	0.815783	1.11282	0.541546		GG	22	29	1.20998	0.688631	2.12602	0.507478		1926	0.98329	0.855384	1.13032	0.812653		AA	616	747		AG	187	215	0.922641	0.735687	1.1571	0.485856		GG	10	16	1.22183	0.547025	2.72905	0.625099
		rs7309	TANK-05	GG	522	560		AG	880	970	1.00564	0.863479	1.17121	0.942315		AA	396	410	0.939205	0.78016	1.13067	0.507597		1940	0.971614	0.885899	1.06562	0.54113		GG	245	311		AG	401	489	0.89588	0.719665	1.11524	0.325161		AA	176	187	0.759746	0.578298	0.998126	0.0484458
TNFRSF10B/TNFRSF10C/TNFRSF10D/TNFRSF10A	RHOBTB2	rs2466183	RHOBTB2-01	TT	1045	1148		GT	472	441	0.860686	0.736264	1.00613	0.0596739		GG	53	48	0.93127	0.610782	1.41992	0.740748		1637	0.893997	0.782435	1.02147	0.0994205		TT	398	484		GT	173	182	0.88473	0.688235	1.13732	0.33919		GG	25	20	0.860755	0.450355	1.64515	0.650054
		rs876435	RHOBTB2-03	AA	600	681		AG	899	936	0.929588	0.804749	1.07379	0.321038		GG	304	324	0.937978	0.773299	1.13773	0.515681		1941	0.961449	0.875606	1.05571	0.410004		AA	279	365		AG	409	467	0.857436	0.696279	1.05589	0.147631		GG	136	154	0.832287	0.627294	1.10427	0.203204
		rs2889	RHOBTB2-02	AA	867	906		AG	765	837	1.0149	0.884966	1.16392	0.832393		GG	175	201	1.07016	0.853631	1.34162	0.556586		1944	1.02727	0.930623	1.13396	0.593522		AA	391	465		AG	362	428	0.918835	0.753099	1.12104	0.404228		GG	75	96	0.972969	0.694267	1.36355	0.873556
	TNFRSF10B	rs1047275	TNFRSF10B-02	CC	583	633		CG	846	930	1.0399	0.897219	1.20526	0.603371		GG	373	377	1.00308	0.831794	1.20963	0.974361		1940	1.00627	0.917655	1.10344	0.894269		CC	250	324		CG	394	475	0.977413	0.788051	1.21228	0.835284		GG	182	188	0.93254	0.708292	1.22778	0.618706
		rs6557609	TNFRSF10B-06	CC	1366	1545		CT	418	370	0.818871	0.697366	0.961547	0.0147499		TT	17	27	1.6808	0.896732	3.15041	0.105247		1942	0.896221	0.774362	1.03726	0.141722		CC	631	796		CT	189	183	0.833351	0.658289	1.05497	0.129721		TT	8	11	1.6234	0.623729	4.22529	0.320821
		rs883429	TNFRSF10B-08	CC	996	1032		CT	684	773	1.07699	0.93986	1.23413	0.285798		TT	123	137	1.04652	0.806403	1.35814	0.732393		1942	1.04816	0.944598	1.16307	0.375551		CC	459	526		CT	303	396	1.09535	0.898633	1.33512	0.367209		TT	62	65	0.871036	0.598894	1.26684	0.470038
		rs4460370	TNFRSF10B-05	GG	678	617		AG	251	280	1.10786	0.885966	1.38532	0.369075		AA	41	53	1.24276	0.797324	1.93705	0.337174		950	1.11135	0.932281	1.32482	0.238898		GG	~	~		AG	~	~	~					AA	~	~	~
		rs11785599	TNFRSF10B-04	TT	496	507		CT	855	942	1.01781	0.868277	1.19309	0.827657		CC	452	486	0.979137	0.815	1.17633	0.821815		1935	0.989579	0.902808	1.08469	0.822965		TT	235	254		CT	398	491	1.01297	0.802817	1.27813	0.913499		CC	193	242	0.985504	0.749917	1.2951	0.916564
		rs7834266	TNFRSF10B-07	CC	648	719		CT	877	938	0.966525	0.838735	1.11379	0.637947		TT	272	275	0.920353	0.753444	1.12424	0.416246		1932	0.960989	0.873863	1.0568	0.411866		CC	276	383		CT	422	471	0.820482	0.667817	1.00805	0.0596098		TT	122	129	0.787206	0.585334	1.0587	0.113503
		rs1001793	TNFRSF10B-01	CC	826	953		CT	775	767	0.867184	0.755056	0.995964	0.0436731		TT	204	217	1.03865	0.830933	1.2983	0.739032		1937	0.963682	0.873106	1.06365	0.462592		CC	359	464		CT	371	399	0.881355	0.720114	1.0787	0.220539		TT	96	122	1.27171	0.918439	1.76088	0.147735
		rs12677679	TNFRSF10B-11	AA	1009	1097		AG	691	719	0.935439	0.815994	1.07237	0.3383		GG	103	121	1.0556	0.798345	1.39576	0.704175		1937	0.979172	0.879998	1.08952	0.699263		AA	461	549		AG	325	385	0.973868	0.800288	1.1851	0.791483		GG	41	55	1.0661	0.693607	1.63865	0.770395
		rs11135693	TNFRSF10B-03	CC	852	919		AC	765	806	0.952965	0.830158	1.09394	0.493702		AA	182	208	1.04783	0.839063	1.30854	0.680237		1933	0.998387	0.905178	1.10119	0.974246		CC	392	465		AC	354	419	0.948217	0.776617	1.15774	0.601658		AA	81	97	0.967583	0.695758	1.34561	0.844732
		rs4872049	TNFRSF10B-14	TT	633	705		CT	852	924	0.944407	0.81644	1.09243	0.441331		CC	317	310	0.847355	0.697981	1.0287	0.0941241		1939	0.924624	0.841569	1.01587	0.102684		TT	297	367		CT	388	469	0.913195	0.738604	1.12906	0.401604		CC	143	153	0.804628	0.605679	1.06893	0.13361
		rs4268128	TNFRSF10B-13	AA	1166	1222		AG	559	621	1.02306	0.888222	1.17837	0.751882		GG	65	80	1.12959	0.804098	1.58685	0.482253		1923	1.03858	0.924993	1.16611	0.521806		AA	539	599		AG	243	334	1.15953	0.943781	1.4246	0.1588		GG	28	35	1.01464	0.605723	1.69963	0.955954
		rs9314259	TNFRSF10B-12	AA	1432	1531		AG	332	354	1.01407	0.85475	1.20308	0.872733		GG	37	50	1.34414	0.860014	2.1008	0.194263		1935	1.06385	0.923154	1.22598	0.392459		AA	631	747		AG	174	207	1.05625	0.832333	1.34042	0.652549		GG	17	26	1.40312	0.729132	2.70011	0.310531
	TNFRSF10C	rs9644029	TNFRSF10C-12	AA	1234	1301		AG	500	559	1.02451	0.885957	1.18472	0.743984		GG	62	75	1.08591	0.766473	1.53848	0.642861		1935	1.03146	0.916452	1.1609	0.607581		AA	554	677		AG	239	272	0.886779	0.718265	1.09483	0.263806		GG	25	32	1.00928	0.587776	1.73307	0.973273
		rs4518666	TNFRSF10C-09	TT	736	736		CT	800	928	1.17706	1.02228	1.35529	0.0234358		CC	251	261	1.10057	0.895112	1.35318	0.363388		1925	1.08166	0.982075	1.19133	0.111184		TT	323	360		CT	364	464	1.19294	0.969261	1.46823	0.095861		CC	120	146	1.25237	0.931245	1.68424	0.136557
		rs11778416	TNFRSF10C-06	CC	1633	1766		CG	171	175	0.956575	0.763668	1.19821	0.699245		GG	4	4	0.973186	0.240277	3.94167	0.969621		1945	0.959222	0.77328	1.18987	0.704922		CC	735	889		CG	90	99	0.91164	0.667929	1.24427	0.559964		GG	3	1	0.306593	0.0311782	3.01491	0.310722
		rs4872052	TNFRSF10C-14	TT	1443	1528		CT	342	390	1.06127	0.899815	1.2517	0.480037		CC	23	26	1.02835	0.577427	1.83141	0.924364		1944	1.05029	0.906044	1.21751	0.515055		TT	669	758		CT	144	211	1.24525	0.976623	1.58776	0.0768665		CC	15	21	1.1889	0.59767	2.36498	0.621943
		rs4871846	TNFRSF10C-10	CC	662	691		CG	818	911	1.08915	0.942905	1.25808	0.245714		GG	326	341	1.10738	0.910017	1.34755	0.308464		1943	1.05935	0.963661	1.16454	0.232626		CC	288	342		CG	368	460	1.10235	0.891641	1.36284	0.367967		GG	172	188	1.13156	0.853153	1.50081	0.391024
		rs12545733	TNFRSF10C-07	CC	751	772		CT	721	762	1.04242	0.902149	1.20451	0.573116		TT	94	97	1.09549	0.805025	1.49075	0.561784		1631	1.04436	0.929294	1.17368	0.466129		CC	297	327		CT	294	356	1.13103	0.903242	1.41627	0.283232		TT	4	2	0.415138	0.073046	2.35933	0.321347
		rs7008760	TNFRSF10C-11	GG	588	635		CG	880	942	0.93096	0.80144	1.08141	0.349289		CC	338	368	0.954084	0.788455	1.15451	0.628992		1945	0.971199	0.884093	1.06689	0.542169		GG	289	329		CG	391	487	0.975158	0.784088	1.21279	0.821134		CC	147	173	0.926254	0.698005	1.22914	0.595628
		rs4077341	TNFRSF10C-05	TT	640	677		GT	834	933	1.07637	0.93147	1.24381	0.318467		GG	331	330	1.01575	0.83522	1.2353	0.875637		1940	1.02018	0.927979	1.12154	0.679315		TT	269	332		GT	391	475	1.04574	0.844815	1.29445	0.681199		GG	168	180	1.03679	0.780652	1.37696	0.802947
		rs12546235	TNFRSF10C-03	CC	1436	1532		CT	351	387	1.00075	0.849599	1.17878	0.992878		TT	19	23	1.11441	0.600385	2.06853	0.731396		1942	1.01173	0.872368	1.17336	0.87742		CC	662	772		CT	156	203	1.0377	0.817758	1.3168	0.760747		TT	8	13	1.30461	0.530885	3.20598	0.562159
		rs11786012	TNFRSF10C-02	TT	1481	1613		CT	316	314	0.925846	0.778156	1.10157	0.384863		CC	11	14	1.15169	0.516312	2.56896	0.730077		1941	0.946316	0.804994	1.11245	0.503723		TT	678	812		CT	145	167	0.973153	0.757593	1.25005	0.831315		CC	5	11	1.91088	0.651511	5.60462	0.238188
		rs10111172	TNFRSF10C-01	CC	1202	1283		CT	537	590	1.00389	0.870372	1.15788	0.957503		TT	60	56	0.882294	0.605932	1.2847	0.513623		1929	0.980879	0.870063	1.10581	0.752274		CC	570	651		CT	223	304	1.11631	0.904688	1.37743	0.304909		TT	28	21	0.630061	0.351302	1.13002	0.121174
		rs10866820	TNFRSF10C-13	AA	1152	1255		AG	580	596	0.946335	0.82191	1.0896	0.443129		GG	71	87	1.11975	0.80755	1.55265	0.497627		1938	0.99136	0.884724	1.11085	0.881205		AA	507	644		AG	284	296	0.840968	0.686508	1.03018	0.0943675		GG	32	42	1.07532	0.663054	1.74391	0.768491
	TNFRSF10D	rs4242390	TNFRSF10D-09	CC	1439	1508		CT	350	413	1.16566	0.991154	1.37088	0.0639429		TT	18	23	1.47941	0.781772	2.79959	0.228802		1944	1.17512	1.01337	1.36268	0.0327015		CC	662	746		CT	158	228	1.36541	1.07977	1.72661	0.00929955		TT	8	16	2.48147	1.02354	6.01608	0.0442767
		rs7843320	TNFRSF10D-10	CC	1158	1260		CT	585	600	0.905405	0.786356	1.04248	0.167091		TT	62	79	1.1288	0.79962	1.5935	0.490981		1939	0.963273	0.857755	1.08177	0.527299		CC	526	660		CT	272	293	0.794242	0.646937	0.975086	0.027735		TT	28	34	0.901228	0.535768	1.51598	0.695104
		rs4278155	TNFRSF10D-11	AA	1194	1245		AC	549	610	1.08313	0.939576	1.24861	0.270995		CC	54	72	1.36373	0.945259	1.96746	0.0971322		1927	1.11283	0.988017	1.25342	0.0781782		AA	536	615		AC	260	316	1.09302	0.888676	1.34434	0.39963		CC	22	40	1.72636	1.00254	2.97277	0.0489399
		rs4242391	TNFRSF10D-04	CC	627	725		CT	884	901	0.888747	0.769785	1.02609	0.107696		TT	289	317	1.02552	0.842169	1.24878	0.802029		1943	0.986545	0.89759	1.08432	0.77874		CC	273	368		CT	410	463	0.86385	0.699953	1.06613	0.17274		TT	143	157	0.947343	0.711173	1.26194	0.711575
		rs6557618	TNFRSF10D-06	TT	911	991		AT	740	774	0.913243	0.795328	1.04864	0.19822		AA	150	177	1.04538	0.823224	1.32748	0.715801		1942	0.977259	0.882964	1.08163	0.656805		TT	434	525		AT	325	382	0.868086	0.708774	1.06321	0.171468		AA	64	80	0.926723	0.646877	1.32763	0.678216
		rs3924519	TNFRSF10D-03	TT	870	973		CT	778	785	0.902989	0.787905	1.03488	0.142371		CC	158	185	1.05292	0.829134	1.33712	0.672281		1943	0.973829	0.880258	1.07735	0.606888		TT	379	474		CT	349	407	0.932117	0.763377	1.13816	0.49025		CC	99	108	0.889543	0.647472	1.22212	0.470142
		rs4871850	TNFRSF10D-05	AA	882	952		AG	730	801	1.03378	0.900785	1.18641	0.636322		GG	186	182	0.952766	0.755525	1.2015	0.68265		1935	0.997708	0.902378	1.10311	0.964283		AA	367	464		AG	338	410	1.00179	0.817903	1.22703	0.986191		GG	118	109	0.82038	0.603395	1.11539	0.206516
		rs13257094	TNFRSF10D-02	GG	1046	1098		AG	655	706	0.995949	0.867188	1.14383	0.954172		AA	106	134	1.14165	0.870243	1.49771	0.338824		1938	1.03257	0.928475	1.14833	0.554445		GG	501	571		AG	282	345	1.00385	0.819246	1.23006	0.970409		AA	45	70	1.28397	0.861808	1.91295	0.219136
		rs7014131	TNFRSF10D-08	TT	1198	1299		AT	553	580	0.966481	0.838722	1.1137	0.637423		AA	51	63	1.15234	0.787159	1.68695	0.465874		1942	1.00159	0.888634	1.12891	0.979194		TT	554	655		AT	248	305	1.02604	0.835851	1.2595	0.80589		AA	23	28	1.04154	0.588131	1.84449	0.888998
		rs4872067	TNFRSF10D-12	AA	1330	1455		AT	444	452	0.917768	0.787042	1.07021	0.273727		TT	33	36	0.959644	0.586367	1.57055	0.869813		1943	0.933329	0.814531	1.06945	0.320568		AA	591	709		AT	217	259	0.975741	0.784947	1.21291	0.82492		TT	20	22	0.860907	0.453682	1.63366	0.646784
	TNFRSF10A	rs4871854	TNFRSF10A-23	TT	785	797		GT	800	904	1.09197	0.950681	1.25425	0.213303		GG	220	243	1.05852	0.857366	1.30688	0.596881		1944	1.04738	0.951053	1.15347	0.346972		TT	365	407		GT	369	450	1.04202	0.8522	1.27412	0.688295		GG	93	132	1.19139	0.875599	1.62107	0.265067
		rs2230229	TNFRSF10A-22	TT	1321	1432		CT	449	483	0.979497	0.842715	1.13848	0.787206		CC	37	28	0.716679	0.434373	1.18246	0.192252		1943	0.944451	0.826878	1.07874	0.39948		TT	589	737		CT	219	240	0.870166	0.700348	1.08116	0.209303		CC	20	12	0.518299	0.24836	1.08163	0.0799614
		rs11779484	TNFRSF10A-35	TT	1492	1617		CT	305	312	0.918161	0.770967	1.09346	0.338182		CC	8	13	1.4504	0.595575	3.53217	0.412895		1942	0.95095	0.807199	1.1203	0.547538		TT	668	816		CT	157	167	0.836183	0.65471	1.06796	0.151784		CC	3	6	1.33112	0.328504	5.39376	0.688685
		rs11775256	TNFRSF10A-17	CC	1006	1099		CT	692	693	0.906086	0.789839	1.03944	0.159201		TT	105	143	1.21497	0.928786	1.58934	0.155352		1935	1.0028	0.902786	1.11389	0.958436		CC	482	555		CT	300	355	0.993399	0.813253	1.21345	0.948271		TT	42	71	1.41118	0.940022	2.11849	0.0965971
		rs11780345	TNFRSF10A-18	TT	806	859		CT	799	840	0.962823	0.83803	1.1062	0.592709		CC	201	243	1.10932	0.896443	1.37274	0.339913		1942	1.02446	0.930138	1.12836	0.623824		TT	397	450		CT	350	432	1.03113	0.843894	1.25991	0.764306		CC	81	108	1.10176	0.796579	1.52387	0.558121
		rs3808530	TNFRSF10A-36	AA	1060	1139		AG	641	701	0.998479	0.870305	1.14553	0.982676		GG	87	82	0.835247	0.609028	1.14549	0.263957		1922	0.962311	0.860386	1.07631	0.501223		AA	457	579		AG	307	347	0.866077	0.70894	1.05804	0.159246		GG	45	42	0.676909	0.434488	1.05459	0.0845251
		rs6557627	TNFRSF10A-27	CC	1308	1430		CG	449	454	0.931481	0.800027	1.08454	0.36048		GG	36	44	1.10008	0.700711	1.72706	0.67853		1928	0.965031	0.846755	1.09983	0.593628		CC	606	720		CG	187	228	1.03592	0.826714	1.29806	0.759157		GG	20	24	1.0414	0.563425	1.92487	0.897007
		rs2235126	TNFRSF10A-02	CC	971	1017		CT	695	772	1.0384	0.905717	1.19052	0.589037		TT	137	150	1.0041	0.780061	1.29248	0.974681		1939	1.01817	0.918295	1.12892	0.73242		CC	451	510		CT	316	392	1.04357	0.855533	1.27294	0.673948		TT	61	86	1.14611	0.798993	1.64404	0.45877
		rs4242392	TNFRSF10A-37	TT	942	1014		CT	554	556	0.91218	0.785929	1.05871	0.226537		CC	80	71	0.810535	0.580259	1.1322	0.218002		1641	0.907034	0.80441	1.02275	0.111213		TT	344	425		CT	219	233	0.810426	0.638664	1.02838	0.0836905		CC	34	27	0.596603	0.350453	1.01564	0.0570682
		rs6995408	TNFRSF10A-39	GG	482	560		AG	902	930	0.862726	0.739554	1.00641	0.0602922		AA	417	445	0.88024	0.731612	1.05906	0.176432		1935	0.934092	0.851867	1.02425	0.146993		GG	209	283		AG	419	469	0.79724	0.635949	0.999437	0.0494318		AA	197	235	0.797573	0.60835	1.04565	0.101651
		rs7820465	TNFRSF10A-42	GG	1010	1077		AG	668	732	1.01744	0.887227	1.16677	0.804527		AA	123	130	0.992173	0.761146	1.29332	0.95367		1939	1.00626	0.906108	1.11749	0.90707		GG	467	538		AG	301	377	1.06365	0.871661	1.29793	0.543462		AA	58	72	1.04675	0.718977	1.52395	0.811568
		rs6557638	TNFRSF10A-30	GG	824	844		CG	738	845	1.12053	0.974763	1.2881	0.109491		CC	176	184	1.04619	0.830555	1.31781	0.701401		1873	1.05785	0.956291	1.1702	0.274784		GG	405	452		CG	350	454	1.17291	0.962868	1.42876	0.113166		CC	73	84	1.06117	0.749575	1.5023	0.737805
		rs20577	TNFRSF10A-01**	CC	1064	1084		CT	28	25	1.34417	0.661115	2.73294	0.413958		TT	6	1	0.252304	0.0287842	2.21154	0.213734		1110	0.93987	0.529197	1.66924	0.832412		CC	562	662		CT	22	15	0.909463	0.388854	2.12708	0.826716		TT	4	0	~
		rs13278062	TNFRSF10A-41	GG	496	495		GT	875	952	1.05009	0.895495	1.23137	0.547493		TT	431	494	1.09278	0.908527	1.31441	0.346312		1941	1.04538	0.953175	1.1465	0.346196		GG	256	277		GT	381	484	1.04943	0.837529	1.31495	0.675012		TT	190	227	0.968677	0.741233	1.26591	0.815703
	LOC389641	rs4242394	LOC389641-07	CC	977	1101		CT	687	704	0.942396	0.820533	1.08236	0.401035		TT	135	131	0.991305	0.759338	1.29413	0.948804		1936	0.969985	0.871955	1.07904	0.575068		CC	418	551		CT	340	364	0.894149	0.731388	1.09313	0.27511		TT	61	67	1.13519	0.763277	1.68832	0.531242
		rs11777697	LOC389641-02	GG	502	566		CG	879	952	0.971128	0.833674	1.13124	0.70673		CC	417	424	0.972817	0.806534	1.17338	0.773224		1942	0.985158	0.897506	1.08137	0.75313		GG	208	265		CG	403	494	0.989674	0.788488	1.24219	0.92867		CC	211	228	1.01658	0.772234	1.33824	0.90667
		rs11997323	LOC389641-03	AA	1129	1212		AC	598	647	0.986929	0.858325	1.1348	0.85346		CC	64	72	1.01872	0.718148	1.4451	0.917188		1931	0.995186	0.885764	1.11812	0.935277		AA	509	625		AC	278	324	0.924803	0.754812	1.13308	0.45063		CC	25	29	0.909296	0.522849	1.58137	0.736287
	CHMP7	rs7463256	CHMP7-05	TT	693	675		CT	859	960	1.09398	0.947823	1.26267	0.2196		CC	255	310	1.1814	0.966923	1.44344	0.102914		1945	1.08844	0.98901	1.19786	0.0829418		TT	323	343		CT	396	484	1.03656	0.840812	1.27788	0.73668		CC	109	163	1.26188	0.939803	1.69432	0.121855
		rs11135710	CHMP7-01	AA	1190	1328		AT	543	541	0.93754	0.810343	1.0847	0.385942		TT	69	74	1.24014	0.864034	1.77997	0.243078		1943	1.00018	0.885284	1.12998	0.997724		AA	538	667		AT	246	280	1.0361	0.83568	1.28458	0.746459		TT	41	42	1.19552	0.737607	1.9377	0.468593
TNFRSF12A	CLDN9	rs1859378	CLDN9-03	CC	647	721		CT	743	720	0.855701	0.737122	0.993354	0.0406012		TT	161	187	1.02618	0.808821	1.30194	0.831504		1628	0.957262	0.860602	1.06478	0.421254		CC	260	309		CT	274	300	0.886837	0.700024	1.1235	0.319701		TT	59	73	1.00478	0.683217	1.4777	0.980651
		rs11862306	CLDN9-02	TT	1157	1239		CT	597	639	1.02266	0.889567	1.17567	0.752741		CC	53	65	1.18014	0.809438	1.72061	0.389244		1943	1.04343	0.926416	1.17522	0.483611		TT	519	633		CT	283	326	0.982561	0.802715	1.2027	0.864571		CC	25	30	0.98188	0.560715	1.71939	0.948993
		rs2227269	CLDN9-01	CC	1230	1336		CT	521	524	0.901202	0.779033	1.04253	0.161635		TT	51	79	1.40779	0.978006	2.02645	0.0657239		1939	1.00122	0.888609	1.1281	0.984033		CC	562	675		CT	243	273	0.891852	0.723082	1.10001	0.284907		TT	22	41	1.48671	0.869184	2.54298	0.147607
		rs2717701	CLDN6-01	GG	666	729		CG	859	897	0.945947	0.8204	1.09071	0.444347		CC	281	316	1.00091	0.824046	1.21572	0.992714		1942	0.989084	0.90111	1.08565	0.817352		GG	318	382		CG	396	452	0.924455	0.753335	1.13445	0.451977		CC	113	156	1.07676	0.8063	1.43794	0.616286
	TNFRSF12A	rs8052002	TNFRSF12A-01	GG	1038	1092		CG	646	725	1.07886	0.940483	1.23761	0.278436		CC	115	119	0.991174	0.754533	1.30203	0.949215		1936	1.0361	0.932006	1.15182	0.511521		GG	471	542		CG	296	382	1.1404	0.934908	1.39107	0.194971		CC	58	66	1.01386	0.693879	1.4814	0.943291
	WDR58	rs2245000	WDR58-01	GG	650	673		CG	856	960	1.06876	0.926114	1.23338	0.362928		CC	298	310	0.979782	0.806443	1.19038	0.837096		1943	1.0047	0.914696	1.10355	0.922067		GG	311	344		CG	374	490	1.14457	0.930178	1.40837	0.20196		CC	143	155	0.921206	0.696316	1.21873	0.565469
TNFRSF13B	LOC96597	rs3751991	LOC96597-03	CC	1381	1446		AC	385	449	1.12179	0.958784	1.31251	0.151407		AA	24	24	0.988226	0.553404	1.7647	0.968065		1919	1.09381	0.948985	1.26073	0.215948		CC	629	698		AC	168	254	1.3538	1.07889	1.69876	0.00890669		AA	14	15	1.06222	0.501131	2.25153	0.874866
		rs11650590	LOC96597-01	CC	1151	1232		CT	573	641	1.00538	0.873466	1.15722	0.94037		TT	84	72	0.803692	0.579015	1.11555	0.191441		1945	0.959025	0.855574	1.07499	0.472516		CC	532	637		CT	265	321	0.929057	0.757384	1.13964	0.480219		TT	31	31	0.791304	0.471509	1.328	0.375563
		rs3751987	LOC96597-02	GG	752	785		AG	822	927	1.06257	0.925072	1.22051	0.390659		AA	230	229	0.946003	0.766153	1.16807	0.605886		1941	0.998682	0.906724	1.09997	0.978655		GG	332	383		AG	398	484	1.02288	0.836379	1.25098	0.825641		AA	96	121	1.0346	0.758512	1.41119	0.829932
		rs8065836	LOC96597-04	GG	659	742		AG	829	873	0.8991	0.778141	1.03886	0.149078		AA	319	328	0.898342	0.743305	1.08572	0.267376		1943	0.939209	0.856844	1.02949	0.180473		GG	321	377		AG	370	472	1.02076	0.829268	1.25648	0.846289		AA	137	141	0.8367	0.629071	1.11286	0.220514
		rs9904659	LOC96597-05	TT	1495	1608		CT	290	323	1.08952	0.91072	1.30342	0.348541		CC	19	10	0.658273	0.298283	1.45273	0.300523		1941	1.03945	0.88033	1.22733	0.648099		TT	657	802		CT	156	179	1.04433	0.813206	1.34115	0.73395		CC	12	5	0.492111	0.167307	1.44747	0.197704
	TNFRSF13B	rs4343329	TNFRSF13B-25	GG	963	1047		CG	698	762	1.0214	0.891218	1.17059	0.760847		CC	136	126	0.920934	0.707983	1.19794	0.539279		1935	0.988605	0.890387	1.09766	0.830025		GG	419	537		CG	333	378	0.90515	0.742766	1.10303	0.32322		CC	66	66	0.892356	0.612481	1.30012	0.553098
		rs11654431	TNFRSF13B-22	CC	994	1033		AC	680	800	1.10863	0.967801	1.26996	0.136806		AA	131	107	0.774648	0.589843	1.01736	0.0663234		1940	0.987865	0.888735	1.09805	0.820971		CC	451	522		AC	321	413	1.05507	0.867191	1.28366	0.592094		AA	53	54	0.838614	0.559006	1.25808	0.395038
		rs12938073	TNFRSF13B-03	TT	513	529		AT	890	1008	1.0852	0.93142	1.26437	0.294309		AA	401	407	1.01006	0.837834	1.21769	0.916431		1944	1.01029	0.920482	1.10887	0.829289		TT	221	255		AT	429	510	0.995346	0.794537	1.24691	0.967637		AA	178	223	1.11424	0.847014	1.46578	0.439409
		rs12603708	TNFRSF13B-23	GG	1154	1250		AG	575	602	0.97808	0.848537	1.1274	0.759794		AA	75	87	1.18462	0.851928	1.64723	0.313823		1939	1.0223	0.910709	1.14757	0.708418		GG	518	598		AG	270	339	1.11994	0.91356	1.37294	0.275707		AA	38	49	1.31293	0.828291	2.08114	0.246698
		rs11654088	TNFRSF13B-02	GG	1002	1050		CG	683	778	1.05588	0.921381	1.21	0.434152		CC	120	116	0.89531	0.681812	1.17566	0.426246		1944	0.999538	0.898911	1.11143	0.993197		GG	451	537		CG	328	393	0.939372	0.771355	1.14399	0.53391		CC	47	58	0.942014	0.624702	1.4205	0.775616
		rs4985694	TNFRSF13B-10	GG	541	536		AG	854	1009	1.18326	1.01565	1.37852	0.0308296		AA	411	397	0.969991	0.805838	1.16758	0.747387		1942	0.996923	0.90898	1.09337	0.947846		GG	251	293		AG	405	501	1.04367	0.83819	1.29953	0.702373		AA	172	196	0.968471	0.737996	1.27092	0.81729
		rs4985720	TNFRSF13B-14	GG	1154	1211		CG	562	664	1.09723	0.953286	1.26292	0.195934		CC	92	71	0.721402	0.521897	0.997172	0.0480289		1946	0.985323	0.879488	1.1039	0.798704		GG	547	631		CG	245	328	1.08183	0.8802	1.32964	0.454832		CC	36	31	0.673374	0.407923	1.11156	0.122015
		rs12051889	TNFRSF13B-24	CC	1450	1542		CT	325	374	1.08806	0.920881	1.2856	0.321396		TT	22	14	0.630649	0.319744	1.24387	0.183432		1930	1.02561	0.881281	1.19357	0.743859		CC	649	770		CT	161	199	1.06806	0.843378	1.3526	0.584781		TT	7	5	0.713161	0.219886	2.31301	0.573356
		rs4985726	TNFRSF13B-11	CC	1417	1496		CG	362	403	1.03873	0.883885	1.2207	0.644551		GG	19	26	1.27486	0.699002	2.32512	0.428354		1925	1.05716	0.914034	1.22271	0.453895		CC	654	732		CG	157	222	1.22516	0.969461	1.5483	0.0890786		GG	8	16	1.76544	0.742474	4.19781	0.198382
		rs4985700	TNFRSF13B-06	AA	716	718		AC	807	980	1.1863	1.03005	1.36625	0.0177466		CC	281	246	0.846847	0.69163	1.0369	0.107569		1944	0.97919	0.890115	1.07718	0.665631		AA	327	389		AC	383	476	0.979095	0.797969	1.20134	0.83959		CC	117	124	0.824117	0.611677	1.11034	0.203435
		rs7504096	TNFRSF13B-16	GG	1288	1399		AG	430	465	0.978785	0.839605	1.14104	0.784072		AA	66	57	0.784195	0.544155	1.13012	0.19228		1921	0.940016	0.830857	1.06352	0.326004		GG	588	725		AG	198	220	0.852026	0.680153	1.06733	0.163592		AA	24	25	0.791922	0.444849	1.40978	0.427878
		rs8074984	TNFRSF13B-18	AA	534	595		AG	865	923	0.914848	0.785241	1.06585	0.25353		GG	404	418	0.881871	0.733555	1.06017	0.180889		1936	0.937474	0.855373	1.02745	0.167348		AA	251	298		AG	408	496	0.970952	0.778589	1.21084	0.79357		GG	168	195	0.892585	0.677793	1.17544	0.418482
		rs4985757	TNFRSF13B-12	CC	954	985		AC	674	790	1.11167	0.967848	1.27686	0.134228		AA	165	149	0.847556	0.665204	1.0799	0.180861		1924	0.994687	0.898207	1.10153	0.918491		CC	457	511		AC	301	397	1.10992	0.907643	1.35729	0.309644		AA	58	62	0.862418	0.586161	1.26888	0.452485
		rs8064661	TNFRSF13B-17	TT	1207	1326		CT	537	562	0.933565	0.808873	1.07748	0.347327		CC	62	51	0.728952	0.497279	1.06856	0.105201		1939	0.905356	0.802429	1.02149	0.10637		TT	542	668		CT	253	288	0.922853	0.750146	1.13532	0.447595		CC	32	31	0.791114	0.472297	1.32514	0.373305
		rs8079130	TNFRSF13B-19	CC	1309	1412		CT	452	499	1.03638	0.892476	1.20348	0.639436		TT	41	30	0.683789	0.422416	1.10689	0.12193		1941	0.976506	0.856518	1.1133	0.722271		CC	596	718		CT	211	256	1.0028	0.808295	1.2441	0.979754		TT	18	14	0.626994	0.306064	1.28444	0.202019
		rs12943647	TNFRSF13B-07	GG	1358	1429		AG	414	463	1.04241	0.89367	1.2159	0.596983		AA	36	46	1.24247	0.794408	1.94326	0.341413		1938	1.06412	0.933019	1.21364	0.354219		GG	631	725		AG	178	236	1.09113	0.869934	1.36858	0.450532		AA	19	22	0.994651	0.529018	1.87013	0.986717
		rs9891079	TNFRSF13B-20	CC	669	755		AC	563	657	0.990749	0.847723	1.15791	0.906986		AA	120	157	1.09697	0.843602	1.42644	0.489747		1569	1.02539	0.915677	1.14825	0.664105		CC	416	489		AC	328	399	0.953625	0.779708	1.16633	0.643922		AA	74	93	0.971708	0.692933	1.36264	0.867871
		rs4075606	TNFRSF13B-09	CC	1394	1530		CT	378	396	0.936139	0.797425	1.09898	0.419963		TT	34	19	0.512629	0.290096	0.905869	0.0214315		1945	0.879092	0.762568	1.01342	0.0756995		CC	642	783		CT	172	196	0.908445	0.71883	1.14808	0.421461		TT	14	10	0.61988	0.27163	1.41461	0.255949
		rs12950509	TNFRSF13B-08	CC	1320	1426		CG	444	491	1.00741	0.866957	1.17062	0.923201		GG	40	24	0.558175	0.333405	0.934477	0.0265743		1941	0.936554	0.820086	1.06956	0.333329		CC	588	725		CG	224	251	0.893405	0.721397	1.10643	0.301581		GG	15	13	0.748183	0.34895	1.60418	0.455975
		rs9907308	TNFRSF13B-21	GG	821	895		AG	788	871	1.03607	0.903395	1.18823	0.612268		AA	191	170	0.85987	0.682805	1.08285	0.19937		1936	0.967074	0.874939	1.06891	0.512198		GG	360	452		AG	375	445	1.00356	0.821983	1.22524	0.972178		AA	88	84	0.841733	0.600897	1.17909	0.31638
		rs4985767	TNFRSF13B-13	AA	1446	1575		AG	326	332	1.0011	0.840469	1.19244	0.99013		GG	24	17	0.813368	0.426738	1.55029	0.530201		1924	0.979392	0.836049	1.14731	0.79648		AA	634	768		AG	169	192	1.09929	0.859522	1.40595	0.450791		GG	13	8	0.749554	0.297272	1.88996	0.541241
TNFRSF13C	TNFRSF13C	rs5996088	TNFRSF13C-01	CC	1483	1618		CT	312	311	0.972153	0.814877	1.15978	0.753777		TT	11	14	1.47184	0.653533	3.31477	0.350774		1943	1.00432	0.851848	1.18409	0.95906		CC	657	815		CT	164	165	0.933414	0.72747	1.19766	0.587963		TT	5	7	1.79422	0.540067	5.96077	0.339944
	C22ORF18	rs5758511	C22ORF18-01	GG	938	1001		AG	757	782	0.942782	0.822897	1.08013	0.395827		AA	112	160	1.29252	0.996451	1.67657	0.053214		1943	1.04179	0.938876	1.15598	0.440452		GG	454	496		AG	324	414	1.10455	0.906235	1.34625	0.324713		AA	50	80	1.32605	0.905768	1.94135	0.146763
		rs6002548	C22ORF18-02	TT	838	944		GT	473	563	1.08651	0.929581	1.26992	0.297196		GG	48	72	1.39904	0.949578	2.06125	0.089452		1579	1.12176	0.984685	1.27793	0.0840109		TT	492	584		GT	300	353	1.03914	0.850815	1.26914	0.706688		GG	32	50	1.42209	0.879969	2.2982	0.150479
		rs6002551	C22ORF18-03	GG	1349	1386		AG	423	505	1.19219	1.02274	1.38972	0.0246114		AA	33	48	1.49128	0.939664	2.36672	0.0899092		1939	1.20039	1.05016	1.37211	0.00741741		GG	583	674		AG	226	282	1.16628	0.939963	1.44708	0.162278		AA	18	31	1.68176	0.901679	3.13671	0.102146
TNFRSF14	TNFRSF14	rs2234167	TNFRSF14-02	CC	1322	1418		CT	447	486	1.01366	0.872127	1.17817	0.859628		TT	35	35	0.955908	0.592096	1.54326	0.853607		1939	1.004	0.879899	1.1456	0.952731		CC	626	724		CT	193	245	1.07356	0.861286	1.33816	0.527725		TT	8	16	1.57987	0.666059	3.74738	0.299361
		rs2234161	TNFRSF14-01	AA	468	455		AG	909	974	1.03358	0.880395	1.21343	0.686515		GG	426	503	1.14021	0.946468	1.3736	0.167305		1932	1.068	0.973081	1.17218	0.165948		AA	209	238		AG	433	516	0.934676	0.740435	1.17987	0.56979		GG	186	232	0.947363	0.717315	1.25119	0.703202
		rs4310388	TNFRSF14-03	GG	154	183		GT	203	188	0.765872	0.570728	1.02774	0.0754675		TT	39	43	0.915504	0.559832	1.49714	0.724992		414	0.880986	0.709919	1.09328	0.249995		GG	0	0		GT	1	1	~					TT	0	0	~
TNFRSF17	TNFRSF17	rs9922891	TNFRSF17-07	GG	1543	1660		AG	256	266	0.951544	0.789105	1.14742	0.603014		AA	8	15	1.73151	0.728784	4.11387	0.213719		1941	1.00133	0.84255	1.19004	0.987922		GG	725	845		AG	99	135	1.12603	0.849275	1.49298	0.409494		AA	4	7	1.47834	0.427749	5.10926	0.536691
		rs9928563	TNFRSF17-06	GG	953	1041		CG	700	735	0.981674	0.854702	1.12751	0.793531		CC	153	168	1.20887	0.936341	1.56072	0.14558		1944	1.0456	0.941084	1.16171	0.406635		GG	408	493		CG	331	408	1.06537	0.870662	1.30362	0.538595		CC	88	89	1.12481	0.781128	1.61971	0.527253
		rs11862958	TNFRSF17-02	CC	744	799		CT	806	880	0.979762	0.85111	1.12786	0.775902		TT	247	252	0.910874	0.741702	1.11863	0.37318		1931	0.961043	0.873239	1.05768	0.416292		CC	360	402		CT	352	459	1.09902	0.895799	1.34834	0.365408		TT	106	115	0.907162	0.666727	1.2343	0.53516
		rs11570151	TNFRSF17-05	TT	1358	1441		CT	419	455	0.975614	0.836114	1.13839	0.753824		CC	25	46	1.65	1.0041	2.71141	0.0481438		1942	1.05133	0.919226	1.20241	0.465029		TT	623	715		CT	196	249	1.00165	0.803129	1.24925	0.98831		CC	7	25	2.81181	1.20045	6.58607	0.0172809
		rs2071336	TNFRSF17-01	GG	1641	1782		AG	160	155	0.893853	0.707451	1.12937	0.347009		AA	6	5	0.709474	0.21296	2.36361	0.576157		1942	0.88723	0.712206	1.10527	0.285866		GG	743	904		AG	81	79	0.787633	0.564967	1.09806	0.159076		AA	3	4	0.966079	0.211194	4.41919	0.964518
		rs12597429	TNFRSF17-03	TT	812	862		CT	782	838	1.00471	0.875183	1.1534	0.946848		CC	209	245	1.09829	0.890538	1.35451	0.380842		1945	1.03459	0.940722	1.13782	0.483487		TT	368	432		CT	357	444	1.07904	0.883515	1.31784	0.455782		CC	101	114	0.948175	0.698438	1.28721	0.732953
	RUNDC2A	rs3851005	RUNDC2A-02	CC	871	922		CT	758	828	1.01886	0.888499	1.16834	0.789114		TT	176	194	1.04771	0.835136	1.31438	0.687098		1944	1.02182	0.925824	1.12778	0.667997		CC	374	435		CT	363	458	1.07972	0.885105	1.31713	0.449417		TT	90	97	0.918297	0.664123	1.26975	0.606191
		rs2869492	RUNDC2A-01	TT	644	696		CT	871	890	0.936865	0.8116	1.08146	0.373178		CC	285	352	1.12462	0.928127	1.36271	0.230647		1938	1.0366	0.944948	1.13715	0.446591		TT	287	326		CT	405	468	0.999077	0.80957	1.23294	0.993135		CC	133	193	1.2168	0.922329	1.6053	0.165126
TNFRSF1A/LTBR/TNFRSF7	TNFRSF1A	rs1860545	TNFRSF1A-10	GG	709	730		AG	831	914	1.02492	0.888669	1.18205	0.735246		AA	268	299	1.02846	0.843516	1.25396	0.781416		1943	1.01647	0.924737	1.1173	0.734987		GG	345	388		AG	364	456	1.01902	0.829181	1.25231	0.857866		AA	119	144	0.963767	0.720904	1.28845	0.803261
		rs4149579	TNFRSF1A-13	CC	1554	1653		CT	244	283	1.07738	0.893981	1.29841	0.433718		TT	10	8	0.741237	0.289699	1.89656	0.532175		1944	1.04651	0.878526	1.2466	0.610607		CC	721	856		CT	103	127	1.00768	0.759874	1.33631	0.957613		TT	4	5	1.02753	0.272384	3.87622	0.96802
		rs4149578	TNFRSF1A-12	CC	1431	1571		CT	359	352	0.898864	0.760624	1.06223	0.210782		TT	13	21	1.78349	0.86831	3.66325	0.115151		1944	0.960816	0.823655	1.12082	0.611019		CC	635	756		CT	184	221	1.10087	0.875565	1.38416	0.41075		TT	6	11	2.16311	0.766641	6.10332	0.144882
		rs4149577	TNFRSF1A-11	AA	502	566		AG	906	935	0.871872	0.746693	1.01804	0.0829334		GG	393	437	0.923761	0.766493	1.1133	0.40494		1938	0.956384	0.871499	1.04954	0.347013		AA	262	302		AG	384	476	0.956677	0.766527	1.194	0.69526		GG	176	205	0.8653	0.659893	1.13464	0.295386
		rs4149570	TNFRSF1A-14	CC	675	753		AC	861	896	0.897212	0.778084	1.03458	0.13563		AA	264	282	0.920347	0.752832	1.12514	0.418081		1931	0.944746	0.858826	1.03926	0.242656		CC	331	409		AC	381	444	0.861781	0.701734	1.05833	0.155866		AA	111	126	0.833662	0.617151	1.12613	0.235723
	SCNN1A	rs11064145	SCNN1A-07	TT	535	559		GT	898	959	1.04089	0.894643	1.21104	0.603915		GG	359	410	1.12837	0.935151	1.3615	0.207563		1928	1.06032	0.966011	1.16385	0.217795		TT	235	280		GT	407	486	1.03289	0.827512	1.28923	0.774823		GG	176	217	1.11014	0.84687	1.45525	0.449337
		rs3764875	SCNN1A-04	TT	749	813		CT	832	868	0.960155	0.835601	1.10328	0.566268		CC	202	238	1.11375	0.898461	1.38063	0.325608		1919	1.02471	0.929614	1.12954	0.623235		TT	330	406		CT	383	446	0.960972	0.78479	1.1767	0.700042		CC	98	119	1.04761	0.767964	1.42909	0.769083
		rs3764874	SCNN1A-03	GG	1089	1184		CG	648	646	0.90972	0.792501	1.04428	0.17882		CC	65	104	1.4419	1.04299	1.99337	0.0267802		1934	1.02054	0.912614	1.14123	0.72145		GG	487	604		CG	305	321	0.832337	0.681364	1.01676	0.0723071		CC	32	56	1.4359	0.906885	2.2735	0.12281
		rs3782723	SCNN1A-05	GG	778	882		CG	805	866	0.907516	0.790314	1.0421	0.16898		CC	222	194	0.734394	0.589929	0.914236	0.00573978		1942	0.873418	0.791728	0.963537	0.00690606		GG	355	445		CG	375	452	0.876605	0.717121	1.07156	0.198649		CC	98	90	0.653041	0.470682	0.906053	0.0107579
		rs3782726	SCNN1A-06	TT	631	609		GT	843	946	1.13726	0.981197	1.31815	0.0876527		GG	325	386	1.173	0.971118	1.41685	0.0977552		1941	1.09007	0.993384	1.19616	0.0687778		TT	306	331		GT	379	475	1.09142	0.883137	1.34882	0.418117		GG	139	183	1.08478	0.8204	1.43437	0.568006
		rs10849446	SCNN1A-08	CC	551	627		AC	875	911	0.904427	0.779004	1.05004	0.187218		AA	381	402	1.01516	0.837751	1.23014	0.877989		1940	0.993926	0.904375	1.09234	0.899354		CC	219	298		AC	421	468	0.842802	0.674896	1.05248	0.131365		AA	188	223	1.07085	0.804754	1.42494	0.638593
		rs3759324	SCNN1A-01	TT	1003	1012		CT	646	748	1.18369	1.02977	1.3606	0.0176562		CC	147	158	1.19928	0.927438	1.5508	0.165872		1918	1.13389	1.01996	1.26055	0.0200307		TT	421	470		CT	305	398	1.28023	1.04329	1.57098	0.0179883		CC	91	97	1.23288	0.872115	1.74287	0.235914
	LTBR	rs3759333	LTBR-03	CC	1028	1119		CT	672	708	0.968285	0.844425	1.11031	0.644426		TT	97	109	1.08547	0.811246	1.45238	0.580952		1936	1.00166	0.898645	1.11648	0.976105		CC	445	547		CT	324	369	0.938447	0.769653	1.14426	0.530036		TT	52	66	1.12807	0.761507	1.67108	0.547806
		rs2364480	LTBR-06	AA	1035	1088		AC	655	709	0.991312	0.863114	1.13855	0.901708		CC	114	133	1.06994	0.819215	1.39739	0.619748		1930	1.01363	0.912072	1.1265	0.801543		AA	501	558		AC	267	352	1.09716	0.893938	1.34657	0.374978		CC	58	70	1.01652	0.698918	1.47846	0.931665
		rs12296430	LTBR-02	GG	1151	1253		CG	560	617	0.985451	0.855685	1.1349	0.838788		CC	74	48	0.574151	0.394331	0.835973	0.00379645		1918	0.899261	0.798654	1.01254	0.079419		GG	504	637		CG	271	308	0.846421	0.68968	1.03878	0.110535		CC	31	18	0.385748	0.211644	0.703074	0.0018694
	LOC390284	rs12319859	LOC390284-02	TT	1415	1586		CT	334	316	0.875494	0.735436	1.04223	0.134923		CC	32	16	0.527914	0.28273	0.985721	0.0449518		1918	0.839535	0.718051	0.981573	0.0282943		TT	622	786		CT	167	175	0.951927	0.742521	1.22039	0.697513		CC	21	14	0.732154	0.356842	1.5022	0.395205
		rs2364493	LOC390284-04	GG	1016	1092		AG	673	710	1.00059	0.872222	1.14785	0.993275		AA	94	119	1.19028	0.893616	1.58543	0.233678		1921	1.04256	0.935797	1.16149	0.449597		GG	455	550		AG	316	363	0.988288	0.809867	1.20602	0.907672		AA	47	63	1.10886	0.739804	1.66201	0.616774
		rs4469949	LOC390284-05	GG	779	812		AG	811	913	1.04866	0.913404	1.20394	0.50008		AA	213	217	0.934382	0.75318	1.15918	0.53721		1942	0.992133	0.899882	1.09384	0.873973		GG	355	412		AG	377	469	1.00756	0.824862	1.23073	0.941163		AA	94	106	0.87008	0.633431	1.19514	0.390177
		rs12817967	LOC390284-03	AA	630	661		AC	868	969	1.02825	0.890125	1.18781	0.705046		CC	302	309	0.932899	0.767746	1.13358	0.48473		1939	0.977103	0.889204	1.07369	0.630083		AA	285	334		AC	408	492	0.964277	0.781995	1.18905	0.733649		CC	133	160	0.939421	0.707008	1.24824	0.666519
		rs7312492	LOC390284-01	TT	633	680		CT	890	982	1.01392	0.878928	1.16964	0.849623		CC	280	276	0.915521	0.749537	1.11826	0.387153		1938	0.969005	0.880708	1.06615	0.518348		TT	279	331		CT	424	513	1.00873	0.818779	1.24274	0.934954		CC	121	138	0.960478	0.71483	1.29054	0.789037
	TNFRSF7	rs2250246	TNFRSF7-06	GG	613	643		AG	918	974	1.01007	0.874496	1.16667	0.89157		AA	261	309	1.12099	0.917482	1.36965	0.263821		1926	1.04852	0.952445	1.15429	0.333893		GG	271	309		AG	426	511	1.06263	0.860612	1.31206	0.572328		AA	121	151	1.06543	0.794379	1.42898	0.672187
		rs11569357	TNFRSF7-08	TT	1605	1741		CT	197	198	0.902126	0.730566	1.11397	0.338533		CC	3	6	1.97614	0.48739	8.01235	0.340237		1945	0.937181	0.765832	1.14687	0.528845		TT	737	895		CT	88	90	0.817255	0.596481	1.11974	0.209106		CC	1	5	4.35014	0.500408	37.8166	0.1827
		rs11569359	TNFRSF7-05	CC	839	902		CG	790	874	1.01412	0.885252	1.16174	0.839777		GG	165	153	0.854766	0.67137	1.08826	0.202824		1929	0.961042	0.868008	1.06405	0.444321		CC	381	464		CG	371	443	0.943476	0.775285	1.14815	0.561358		GG	68	68	0.78361	0.542552	1.13177	0.19359
		rs25680	TNFRSF7-03	GG	1091	1169		AG	624	678	1.02056	0.888544	1.17219	0.773373		AA	85	82	0.926157	0.67416	1.27235	0.635905		1929	0.99576	0.889831	1.1143	0.940979		GG	524	601		AG	262	346	1.16581	0.951057	1.42905	0.139707		AA	35	28	0.738722	0.440262	1.23951	0.251451
		rs2267966	TNFRSF7-02	AA	957	1027		AT	711	763	0.96974	0.845406	1.11236	0.660725		TT	130	140	0.96549	0.746436	1.24883	0.789088		1930	0.976686	0.88	1.08399	0.657374		AA	450	537		AT	310	370	0.931593	0.761475	1.13972	0.490973		TT	62	68	0.838276	0.577616	1.21656	0.353226
	TAPBPL	rs2286721	TAPBPL-04	GG	1232	1324		AG	524	551	0.967966	0.838211	1.11781	0.657492		AA	47	64	1.22455	0.830747	1.80502	0.306178		1939	1.01311	0.8975	1.14361	0.833127		GG	568	666		AG	233	290	1.03521	0.840033	1.27573	0.745471		AA	25	30	0.921682	0.532302	1.59589	0.770927
		rs2532499	TAPBPL-02	GG	839	902		CG	804	848	0.999747	0.872592	1.14543	0.997086		CC	159	189	1.11448	0.882679	1.40716	0.362276		1939	1.03334	0.935016	1.142	0.520327		GG	367	465		CG	387	423	0.890431	0.730978	1.08467	0.249033		CC	70	99	1.12176	0.798114	1.57666	0.508243
		rs2243750	TAPBPL-07	TT	927	965		CT	712	823	1.09211	0.952667	1.25196	0.206151		CC	143	129	0.839542	0.649115	1.08583	0.182678		1917	0.993356	0.894998	1.10252	0.900275		TT	414	502		CT	329	399	0.957123	0.783636	1.16902	0.667566		CC	59	62	0.795303	0.540975	1.1692	0.244061
		rs1045546	TAPBPL-06	CC	1148	1273		CT	579	590	0.884115	0.767258	1.01877	0.0885926		TT	80	78	0.836921	0.604735	1.15825	0.282908		1941	0.896906	0.799986	1.00557	0.0622086		CC	550	659		CT	242	299	0.961038	0.780512	1.18332	0.708129		TT	36	31	0.655033	0.397615	1.0791	0.0967016
		rs2534711	TAPBPL-05	TT	915	955		GT	735	833	1.08783	0.949746	1.24598	0.224183		GG	152	153	0.93712	0.733665	1.19699	0.603024		1941	1.01805	0.919638	1.12698	0.730232		TT	414	495		GT	349	409	0.977878	0.803229	1.1905	0.823651		GG	64	83	1.01186	0.708234	1.44566	0.948349
TNFRSF25	ESPN	rs3138158	ESPN-01	CC	1531	1683		CT	264	252	0.831708	0.68892	1.00409	0.0551758		TT	9	5	0.473035	0.156673	1.42821	0.184252		1940	0.81583	0.682064	0.975831	0.0258987		CC	706	861		CT	117	127	0.821664	0.624247	1.08151	0.161204		TT	4	1	0.172047	0.0186928	1.58351	0.120162
	TNFRSF25	rs3138156	TNFRSF25-02	TT	1499	1637		CT	275	276	0.944612	0.785878	1.13541	0.543813		CC	13	16	1.24527	0.588362	2.63561	0.56637		1929	0.974165	0.823775	1.15201	0.759653		TT	671	819		CT	131	147	0.978507	0.751418	1.27422	0.871884		CC	6	8	1.34209	0.447938	4.02113	0.599215
		rs2986754	TNFRSF25-01	CC	1497	1616		CG	270	299	1.11933	0.928246	1.34975	0.23786		GG	27	20	1.07652	0.57523	2.01466	0.817635		1935	1.09952	0.928892	1.3015	0.270168		CC	655	827		CG	142	147	0.965753	0.735708	1.26773	0.801792		GG	19	10	0.755921	0.328756	1.73811	0.510097
	PLEKHG5	rs3007420	PLEKHG5-03	GG	1595	1684		CG	201	246	1.17657	0.961976	1.43903	0.113501		CC	6	10	1.85421	0.656401	5.23778	0.243859		1940	1.19872	0.992447	1.44786	0.0599355		GG	717	867		CG	102	115	0.966339	0.721653	1.29399	0.818205		CC	4	4	0.851854	0.209203	3.46866	0.822901
		rs3007421	PLEKHG5-04	GG	1336	1419		AG	420	482	1.0937	0.938424	1.27468	0.251591		AA	48	41	0.927887	0.601698	1.43091	0.734863		1942	1.05057	0.922066	1.19698	0.458655		GG	588	727		AG	213	242	0.959918	0.770329	1.19617	0.715564		AA	24	17	0.714376	0.37231	1.37072	0.311742
		rs2986751	PLEKHG5-02	GG	1525	1621		AG	256	291	1.16157	0.961099	1.40386	0.121267		AA	19	18	1.35694	0.684532	2.68985	0.381952		1930	1.16228	0.979	1.37986	0.0858768		GG	674	827		AG	141	149	0.996167	0.761548	1.30307	0.977642		AA	13	8	0.832464	0.328469	2.10978	0.699154
		rs2986749	PLEKHG5-01	AA	1261	1395		AG	466	475	0.967222	0.830075	1.12703	0.669255		GG	76	74	1.28364	0.875677	1.88167	0.200676		1944	1.02525	0.900886	1.16678	0.705468		AA	531	682		AG	239	259	0.942717	0.757396	1.17338	0.597348		GG	54	48	1.18595	0.731698	1.92222	0.488839
TNFRSF8/TNFRSF1B	RP5-1077B9.4	rs12042105	RP5-1077B9.4-01	TT	1002	1083		CT	692	723	0.951875	0.830158	1.09144	0.479843		CC	88	115	1.21411	0.904672	1.62938	0.196175		1921	1.01783	0.912694	1.13507	0.750724		TT	433	537		CT	329	382	0.909516	0.745758	1.10923	0.349064		CC	47	52	0.885732	0.579718	1.35328	0.57475
	TNFRSF8	rs4644506	TNFRSF8-23	CC	898	958		CG	758	789	0.973572	0.849219	1.11613	0.700875		GG	144	192	1.29108	1.0171	1.63886	0.0357928		1939	1.06726	0.965147	1.18017	0.204583		CC	387	458		CG	358	430	1.03873	0.851927	1.26649	0.707183		GG	78	96	1.14547	0.8182	1.60366	0.428849
		rs6541012	TNFRSF8-27	CC	1123	1207		CT	604	628	0.955164	0.830509	1.09853	0.52028		TT	77	106	1.3129	0.962518	1.79082	0.0856558		1941	1.03512	0.925869	1.15726	0.544171		CC	499	594		CT	278	337	1.01264	0.827463	1.23926	0.902971		TT	48	57	1.06463	0.703666	1.61076	0.766896
		rs4427416	TNFRSF8-22	TT	771	889		CT	825	833	0.882073	0.768146	1.0129	0.0753451		CC	210	223	0.973614	0.782886	1.21081	0.810034		1945	0.951135	0.862359	1.04905	0.316284		TT	330	416		CT	384	438	0.938614	0.765534	1.15083	0.542418		CC	113	136	1.12447	0.831066	1.52145	0.446993
		rs1318008	TNFRSF8-10	TT	1124	1217		AT	608	627	0.958913	0.833571	1.1031	0.557189		AA	73	91	1.1163	0.807098	1.54395	0.506144		1935	0.9983	0.890854	1.1187	0.976639		TT	486	602		AT	296	330	0.925111	0.755727	1.13246	0.4506		AA	44	53	0.939709	0.611821	1.44332	0.776399
		rs12029016	TNFRSF8-07	GG	1162	1245		AG	567	608	0.994861	0.863646	1.14601	0.943079		AA	78	89	1.02875	0.747359	1.41608	0.861991		1942	1.00313	0.895345	1.1239	0.956967		GG	513	624		AG	270	314	0.950188	0.774265	1.16608	0.624753		AA	44	50	0.897675	0.58206	1.38443	0.6253
		rs4491070	TNFRSF8-15	CC	801	828		CT	809	895	1.05457	0.91917	1.20991	0.448562		TT	196	219	1.04174	0.836962	1.29661	0.714234		1942	1.03195	0.935653	1.13815	0.529212		CC	365	427		CT	373	454	1.01183	0.829106	1.23481	0.907894		TT	89	106	0.92439	0.669976	1.27541	0.632138
		rs6690493	TNFRSF8-18	AA	543	646		AG	911	922	0.858551	0.740477	0.995452	0.0433476		GG	353	369	0.941626	0.77748	1.14043	0.538267		1937	0.954142	0.868659	1.04804	0.326981		AA	244	309		AG	392	466	0.97138	0.780509	1.20893	0.794751		GG	192	211	1.02811	0.784175	1.34792	0.841011
		rs2297875	TNFRSF8-12	GG	568	592		AG	892	940	0.993123	0.85561	1.15274	0.927695		AA	342	403	1.12886	0.936385	1.36089	0.203794		1935	1.0546	0.961669	1.15651	0.258688		GG	269	307		AG	410	484	0.992618	0.800753	1.23046	0.946099		AA	145	194	1.11752	0.848162	1.47242	0.429745
		rs12133231	TNFRSF8-08	GG	964	1022		AG	717	793	1.02066	0.891266	1.16883	0.767526		AA	124	127	0.908044	0.695983	1.18472	0.477179		1942	0.985387	0.887064	1.09461	0.783711		GG	441	529		AG	330	395	0.963979	0.791553	1.17396	0.715217		AA	57	64	0.843956	0.574192	1.24046	0.387934
		rs1201110	TNFRSF8-06	AA	954	1002		AG	719	775	1.01686	0.887458	1.16513	0.809741		GG	119	149	1.15545	0.89089	1.49859	0.2761		1926	1.04726	0.943801	1.16206	0.384232		AA	423	506		AG	344	391	0.941692	0.772909	1.14733	0.551082		GG	49	79	1.2576	0.855909	1.84782	0.243024
		rs11569835	TNFRSF8-02	TT	1155	1200		CT	392	407	0.979136	0.832576	1.1515	0.798828		CC	30	31	0.980954	0.58795	1.63666	0.941306		1638	0.982166	0.852266	1.13186	0.803653		TT	442	499		CT	149	177	1.03319	0.799198	1.33569	0.803209		CC	7	11	1.30157	0.49425	3.42758	0.59368
		rs11569839	TNFRSF8-03	GG	1415	1509		AG	367	406	1.01135	0.861097	1.18781	0.890647		AA	23	28	1.12187	0.639916	1.9668	0.688078		1943	1.02229	0.885902	1.17969	0.762807		GG	665	778		AG	147	200	1.09547	0.86021	1.39507	0.459777		AA	14	10	0.528554	0.231211	1.20829	0.130673
		rs10864549	TNFRSF8-01	TT	992	1047		CT	679	743	1.04952	0.915189	1.20358	0.489118		CC	131	150	1.11875	0.867698	1.44245	0.386784		1940	1.05401	0.950754	1.16847	0.317344		TT	454	514		CT	306	391	1.16206	0.95218	1.41821	0.139454		CC	63	82	1.21462	0.846637	1.74256	0.291025
		rs12736809	TNFRSF8-09	TT	786	831		AT	790	880	1.07449	0.935453	1.23418	0.309541		AA	225	228	0.999789	0.808441	1.23643	0.998447		1939	1.02223	0.927951	1.1261	0.656024		TT	348	406		AT	363	456	1.1354	0.926628	1.3912	0.220616		AA	114	124	1.02407	0.758444	1.38272	0.876635
		rs11569864	TNFRSF8-28	CC	1544	1664		CT	247	266	0.961207	0.796333	1.16022	0.680259		TT	15	14	0.812183	0.388923	1.69607	0.57977		1944	0.949001	0.80068	1.1248	0.546059		CC	701	850		CT	119	133	0.866434	0.661229	1.13532	0.29851		TT	7	6	0.673193	0.223316	2.02937	0.482124
		rs11569869	TNFRSF8-05	GG	1733	1882		AG	71	60	0.768383	0.539504	1.09436	0.144231		AA	2	1	0.466289	0.0420324	5.17281	0.534326		1943	0.761104	0.542216	1.06835	0.11461		GG	804	965		AG	22	21	0.732779	0.396707	1.35355	0.32069		AA	0	1	~
		rs646249	TNFRSF8-29	AA	591	649		AG	890	967	0.980693	0.847605	1.13468	0.793322		GG	323	319	0.869879	0.716848	1.05558	0.157932		1935	0.940408	0.85582	1.03336	0.201366		AA	297	332		AG	393	487	1.05692	0.857232	1.30311	0.604381		GG	137	164	0.981861	0.7404	1.30207	0.898852
		rs2486316	TNFRSF8-13	GG	1321	1420		GT	438	475	1.0042	0.862671	1.16895	0.956888		TT	40	39	0.916305	0.58315	1.43979	0.704623		1934	0.990097	0.868686	1.12848	0.88147		GG	581	712		GT	223	251	0.935085	0.753587	1.1603	0.542121		TT	17	16	0.790044	0.39051	1.59834	0.512136
		rs8179353	TNFRSF8-30	TT	536	559		CT	925	997	1.0431	0.897805	1.2119	0.5814		CC	339	385	1.14791	0.947552	1.39062	0.158692		1941	1.06816	0.971635	1.17427	0.172418		TT	234	285		CT	418	505	1.001	0.803339	1.2473	0.992872		CC	171	196	1.04646	0.792698	1.38145	0.748611
		rs1201124	TNFRSF8-31	CC	872	971		CG	771	817	0.948501	0.828155	1.08633	0.445011		GG	162	158	0.855071	0.672909	1.08655	0.200226		1946	0.934531	0.844944	1.03362	0.187874		CC	391	480		CG	355	435	1.0074	0.827463	1.22646	0.941471		GG	80	75	0.730607	0.516467	1.03353	0.0761323
		rs3766735	TNFRSF8-14	GG	1480	1610		AG	313	316	0.926255	0.778708	1.10176	0.386867		AA	14	20	1.25201	0.626472	2.50214	0.524654		1946	0.960653	0.82078	1.12436	0.617089		GG	679	805		AG	143	174	1.01593	0.792826	1.30181	0.900587		AA	5	11	1.75992	0.598599	5.17428	0.304265
		rs671106	TNFRSF8-19	AA	518	498		AG	877	957	1.09028	0.931594	1.27599	0.281474		GG	400	483	1.20392	0.999349	1.45036	0.0508069		1938	1.09705	0.999579	1.20403	0.0510452		AA	266	286		AG	404	470	0.957858	0.766687	1.1967	0.704642		GG	153	232	1.2213	0.927148	1.60877	0.155043
		rs755398	TNFRSF8-20	CC	618	649		CG	874	912	0.993407	0.85855	1.14945	0.929188		GG	303	369	1.12772	0.931942	1.36462	0.216655		1930	1.05092	0.957657	1.15328	0.294858		CC	292	319		CG	378	460	1.12508	0.908414	1.39341	0.280216		GG	148	200	1.19666	0.911141	1.57165	0.196746
		rs641941	TNFRSF8-26	AA	531	575		AG	899	961	0.960543	0.825623	1.11751	0.602172		GG	375	406	0.968167	0.802808	1.16759	0.734955		1942	0.98197	0.894782	1.07765	0.701319		AA	251	313		AG	418	484	0.873742	0.703277	1.08553	0.222895		GG	159	191	0.876791	0.664435	1.15702	0.352762
		rs631272	TNFRSF8-25	AA	461	480		AG	890	965	1.05051	0.896259	1.23132	0.543048		GG	454	498	1.11538	0.926965	1.3421	0.247416		1943	1.05609	0.962776	1.15846	0.247564		AA	207	233		AG	404	487	1.10596	0.875592	1.39694	0.398038		GG	217	268	1.24047	0.946105	1.62642	0.118969
		rs630542	TNFRSF8-24	TT	526	538		GT	870	985	1.11167	0.954379	1.29488	0.173809		GG	409	422	1.04964	0.871112	1.26475	0.610528		1945	1.03033	0.93898	1.13058	0.528144		TT	223	256		GT	402	499	1.09601	0.873559	1.3751	0.428342		GG	203	234	1.09879	0.838341	1.44016	0.494909
	TNFRSF1B	rs816060	TNFRSF1B-15	AA	638	696		AG	850	905	0.930302	0.804446	1.07585	0.329979		GG	319	339	0.917715	0.758071	1.11098	0.378511		1940	0.953386	0.868727	1.0463	0.314359		AA	308	356		AG	384	462	0.957621	0.775986	1.18177	0.686544		GG	136	170	0.96903	0.730678	1.28513	0.827116
		rs496888	TNFRSF1B-07	TT	895	940		CT	746	826	1.04495	0.911907	1.1974	0.526878		CC	155	173	1.07012	0.843759	1.35722	0.57622		1939	1.03873	0.939413	1.14856	0.458618		TT	396	452		CT	352	441	1.08326	0.889055	1.31988	0.427566		CC	71	91	1.11003	0.787643	1.56437	0.55097
		rs976881	TNFRSF1B-16	CC	861	925		CT	770	824	0.990253	0.863811	1.1352	0.888239		TT	175	187	1.00702	0.801421	1.26537	0.952103		1936	0.998488	0.904451	1.1023	0.976089		CC	401	497		CT	354	411	0.928009	0.76222	1.12986	0.45684		TT	71	73	0.817044	0.571881	1.16731	0.266963
		rs597519	TNFRSF1B-12	TT	1666	1816		CT	133	127	0.878809	0.680677	1.13461	0.321641		CC	5	1	0.198047	0.0229245	1.71095	0.141071		1944	0.837484	0.655611	1.06981	0.155679		TT	759	916		CT	64	72	0.959768	0.67174	1.3713	0.821547		CC	2	1	0.457523	0.0402039	5.20664	0.528566
		rs5745984	TNFRSF1B-09	CC	1718	1863		CG	87	82	0.847622	0.620715	1.15748	0.298346		GG	2	1	0.376412	0.0339067	4.17871	0.426275		1946	0.829795	0.614059	1.12132	0.22454		CC	791	947		CG	36	42	0.90644	0.572055	1.43628	0.675744		GG	1	1	0.721251	0.0447229	11.6317	0.817829
		rs816050	TNFRSF1B-14	GG	1134	1272		AG	592	602	0.917279	0.797239	1.05539	0.227599		AA	72	62	0.802333	0.563759	1.14187	0.221274		1936	0.909227	0.809224	1.02159	0.109442		GG	514	645		AG	276	313	0.919965	0.751567	1.1261	0.418691		AA	32	29	0.764195	0.451969	1.29211	0.315574
		rs683240	TNFRSF1B-13	AA	1043	1156		AG	662	686	0.909959	0.793257	1.04383	0.177847		GG	100	99	0.881621	0.657511	1.18212	0.399823		1941	0.923171	0.827991	1.02929	0.149887		AA	497	571		AG	289	365	1.06561	0.873176	1.30045	0.531733		GG	41	52	1.06097	0.687982	1.63617	0.78887
		rs5746016	TNFRSF1B-10	CC	1598	1739		CT	190	180	0.858562	0.690914	1.06689	0.168878		TT	2	3	1.31158	0.212667	8.08886	0.770127		1922	0.87173	0.705427	1.07724	0.203704		CC	726	881		CT	94	99	0.847041	0.625273	1.14746	0.283793		TT	1	1	0.524382	0.0323671	8.49557	0.649623
		rs590977	TNFRSF1B-11	AA	1207	1323		AC	526	546	0.919041	0.795271	1.06207	0.252646		CC	61	65	0.920028	0.640914	1.32069	0.651339		1934	0.933919	0.828775	1.0524	0.261929		AA	575	657		AC	218	286	1.09909	0.888684	1.35932	0.383498		CC	24	35	1.19455	0.697604	2.0455	0.517128
		rs235249	TNFRSF1B-17	TT	1026	1158		CT	666	684	0.893594	0.778985	1.02507	0.108172		CC	114	102	0.806663	0.607638	1.07088	0.137211		1944	0.895778	0.804633	0.997247	0.0443985		TT	481	573		CT	297	361	1.0126	0.829802	1.23566	0.901913		CC	49	54	0.932207	0.617427	1.40747	0.73841
		rs235219	TNFRSF1B-05	GG	1429	1542		AG	344	362	0.96964	0.821048	1.14512	0.716411		AA	23	18	0.703209	0.376142	1.31467	0.270049		1922	0.940696	0.809768	1.09279	0.424		GG	659	792		AG	148	167	0.910242	0.708882	1.1688	0.460979		AA	9	12	1.06758	0.443874	2.56769	0.883883
		rs1061624	TNFRSF1B-02	GG	605	635		AG	803	888	1.06648	0.919292	1.23723	0.395663		AA	389	410	1.04356	0.871248	1.24995	0.643322		1933	1.02598	0.938345	1.1218	0.573414		GG	255	317		AG	376	453	0.993231	0.798097	1.23608	0.951474		AA	192	216	0.980973	0.755815	1.27321	0.885189
		rs1061631	TNFRSF1B-03	GG	505	543		AG	235	302	1.13201	0.914747	1.40088	0.254111		AA	16	27	1.66145	0.88009	3.13652	0.117354		872	1.17584	0.97704	1.41508	0.0864995		GG	161	185		AG	62	103	1.20838	0.809657	1.80345	0.354204		AA	0	1	~
		rs235214	TNFRSF1B-04	CC	1288	1369		CT	472	528	1.04185	0.899291	1.20701	0.584991		TT	35	34	0.948178	0.584591	1.5379	0.829259		1931	1.02432	0.89916	1.16689	0.717862		CC	586	670		CT	217	290	1.16704	0.94468	1.44175	0.152058		TT	12	17	1.38549	0.6428	2.98627	0.405338
	LOC390998	rs4846100	LOC390998-01	CC	622	627		CG	874	969	1.10926	0.959343	1.28261	0.161605		GG	298	339	1.16229	0.957688	1.4106	0.127926		1935	1.08338	0.986087	1.19028	0.0952868		CC	277	308		CG	394	501	1.19772	0.968318	1.48148	0.0962757		GG	146	171	1.1558	0.873386	1.52955	0.311095
		rs7552664	LOC390998-03	CC	777	859		AC	552	579	0.925186	0.792618	1.07993	0.324393		AA	69	84	1.09176	0.778535	1.53099	0.610847		1522	0.976831	0.8626	1.10619	0.711795		CC	480	568		AC	303	362	0.953311	0.780957	1.1637	0.638409		AA	40	55	1.0765	0.699202	1.65739	0.737771
		rs7550488	LOC390998-02	GG	1059	1152		AG	644	675	0.960722	0.83711	1.10259	0.568524		AA	102	115	1.04261	0.786052	1.38289	0.772187		1942	0.989547	0.888985	1.10148	0.847596		GG	473	576		AG	304	353	0.947737	0.777109	1.15583	0.596096		AA	49	59	0.99563	0.664156	1.49254	0.983085
TNFRSF9	TNFRSF9	rs664673	TNFRSF9-04	TT	667	710		CT	853	936	0.991789	0.859319	1.14468	0.910259		CC	275	288	0.940538	0.770161	1.14861	0.547705		1934	0.974512	0.885732	1.07219	0.596282		TT	325	364		CT	394	487	1.03374	0.841085	1.27052	0.75252		CC	106	134	1.02794	0.75867	1.39279	0.858854
		rs679563	TNFRSF9-05	AA	495	568		AG	877	931	0.90516	0.775946	1.05589	0.204825		GG	433	445	0.858529	0.715092	1.03074	0.101967		1944	0.925642	0.844944	1.01405	0.0968669		AA	233	310		AG	403	464	0.834684	0.669133	1.04119	0.109139		GG	190	215	0.785275	0.600684	1.02659	0.0770598
		rs226476	TNFRSF9-02	GG	1673	1817		GT	132	122	0.819029	0.633174	1.05944	0.128441		TT	3	6	1.66976	0.412049	6.76641	0.472695		1945	0.866937	0.681435	1.10294	0.245082		GG	771	920		GT	56	65	0.942262	0.646958	1.37236	0.756557		TT	1	5	3.56332	0.411213	30.8776	0.248759
		rs2493215	TNFRSF9-03	AA	578	562		AG	849	953	1.12847	0.970667	1.31194	0.115811		GG	377	428	1.12674	0.937517	1.35414	0.203332		1943	1.06679	0.973638	1.16886	0.165473		AA	270	298		AG	401	477	1.03272	0.831827	1.28212	0.770531		GG	157	215	1.14155	0.871446	1.49537	0.336529
		rs226473	TNFRSF9-01	CC	837	900		CT	777	829	0.942513	0.820155	1.08313	0.404005		TT	178	205	1.00404	0.801335	1.25802	0.97204		1934	0.980719	0.887633	1.08357	0.701995		CC	415	465		CT	339	411	0.969535	0.791591	1.18748	0.764905		TT	64	106	1.30377	0.923032	1.84155	0.132216
TNFSF10	TNFSF10	rs2041693	TNFSF10-08	CC	218	278		CT	345	396	0.88055	0.697818	1.11113	0.283737		TT	111	127	0.950725	0.692879	1.30452	0.754247		801	0.956497	0.821181	1.11411	0.567648		CC	70	106		CT	122	148	0.739735	0.493536	1.10875	0.144288		TT	24	33	1.15486	0.604391	2.20667	0.66298
		rs3136609	TNFSF10-04	GG	1580	1662		AG	218	270	1.19246	0.982368	1.44748	0.0750656		AA	9	9	0.956365	0.375285	2.43717	0.925523		1941	1.16022	0.968215	1.3903	0.107394		GG	732	847		AG	91	132	1.20325	0.901119	1.60668	0.20977		AA	4	7	1.54015	0.440308	5.38726	0.499037
		rs3136607	TNFSF10-18	TT	823	840		AT	792	916	1.09959	0.958901	1.26091	0.174104		AA	188	185	0.941719	0.750412	1.1818	0.604264		1941	1.01609	0.919789	1.12247	0.75341		TT	371	404		AT	378	480	1.11895	0.917404	1.36478	0.267345		AA	75	104	1.22743	0.878376	1.71519	0.230005
		rs3136597	TNFSF10-03	GG	1062	1153		GT	642	685	1.01426	0.88333	1.16459	0.840888		TT	99	104	1.06894	0.795688	1.43604	0.658029		1942	1.02324	0.91664	1.14223	0.682341		GG	480	597		GT	301	338	0.961146	0.786281	1.1749	0.698911		TT	44	55	1.31394	0.847167	2.03789	0.222736
		rs2241063	TNFSF10-09	GG	1159	1250		GT	568	609	0.954171	0.828162	1.09935	0.516223		TT	73	80	0.99233	0.713058	1.38098	0.963581		1939	0.971201	0.865673	1.08959	0.618536		GG	540	628		GT	252	318	0.998586	0.812547	1.22722	0.989263		TT	30	40	1.07884	0.658491	1.76753	0.763199
		rs3136594	TNFSF10-02	GG	972	1043		AG	724	766	0.967018	0.844387	1.10746	0.627868		AA	103	122	1.08356	0.819762	1.43224	0.572909		1931	1.00204	0.900527	1.115	0.970122		GG	443	548		AG	336	376	0.860315	0.706516	1.04759	0.134326		AA	44	55	0.934124	0.612877	1.42376	0.751305
		rs4894559	TNFSF10-05	GG	1015	1069		AG	668	746	1.03635	0.903605	1.18859	0.609689		AA	116	115	0.869901	0.660796	1.14518	0.320421		1930	0.983379	0.88382	1.09415	0.758263		GG	467	530		AG	305	382	1.07098	0.87747	1.30718	0.500027		AA	49	66	1.05464	0.709914	1.56677	0.792206
		rs231983	TNFSF10-01	TT	614	695		GT	879	913	0.942934	0.816008	1.0896	0.425681		GG	306	326	0.964482	0.79349	1.17232	0.716448		1934	0.974755	0.886986	1.07121	0.595336		TT	264	335		GT	391	460	0.991208	0.799912	1.22825	0.935667		GG	164	185	0.972324	0.739112	1.27912	0.841022
		rs2270418	TNFSF10-10	TT	1251	1356		GT	512	537	0.954118	0.82541	1.1029	0.525248		GG	45	48	0.967238	0.63626	1.47039	0.87613		1941	0.962973	0.850017	1.09094	0.553384		TT	570	690		GT	235	276	0.945297	0.766387	1.16597	0.599223		GG	23	23	0.810785	0.4447	1.47824	0.493666
		rs365238	TNFSF10-15	TT	1374	1446		CT	393	452	1.0923	0.934316	1.277	0.268032		CC	30	36	1.1191	0.681687	1.83719	0.656381		1934	1.08295	0.944799	1.2413	0.252432		TT	639	735		CT	167	223	1.12475	0.892174	1.41797	0.319901		CC	12	22	1.53247	0.742742	3.16187	0.248024
		rs3136581	TNFSF10-13	GG	1173	1258		AG	556	611	0.999624	0.867217	1.15225	0.995858		AA	75	71	0.836037	0.596846	1.17109	0.297652		1940	0.964446	0.858849	1.08303	0.540618		GG	561	648		AG	236	303	1.05899	0.858426	1.3064	0.592657		AA	29	35	0.962204	0.577913	1.60204	0.882243
		rs233998	TNFSF10-12	GG	1065	1180		AG	637	655	0.949795	0.826216	1.09186	0.468901		AA	97	104	1.02291	0.760937	1.37507	0.880724		1939	0.977886	0.875588	1.09214	0.691629		GG	456	567		AG	317	358	0.983458	0.805067	1.20138	0.870251		AA	48	59	1.12406	0.742306	1.70214	0.580676
		rs11918343	TNFSF10-06	CC	1409	1513		CT	376	410	1.04431	0.890256	1.22502	0.594427		TT	20	17	0.887238	0.457568	1.72038	0.72325		1940	1.02563	0.885701	1.18766	0.735254		CC	630	772		CT	189	208	0.94463	0.752223	1.18625	0.624004		TT	8	10	1.2308	0.470314	3.22097	0.672235
		rs232006	TNFSF10-11	CC	1442	1542		CT	344	385	1.03942	0.881622	1.22546	0.645363		TT	20	19	0.867567	0.456797	1.64772	0.664236		1946	1.01775	0.875796	1.18272	0.81841		CC	656	776		CT	162	201	1.04195	0.821979	1.32078	0.734145		TT	10	13	1.12273	0.476897	2.64316	0.79102
		rs3850170	TNFSF10-16	CC	689	689		CT	822	951	1.11802	0.968331	1.29086	0.128218		TT	280	274	0.929375	0.760092	1.13636	0.47527		1914	0.99582	0.904629	1.0962	0.931879		CC	335	362		CT	359	480	1.16056	0.942257	1.42945	0.161349		TT	125	128	0.843498	0.627355	1.13411	0.259829
		rs9879554	TNFSF10-17	AA	1305	1434		AT	453	467	0.973415	0.836259	1.13307	0.72804		TT	42	35	0.85991	0.540216	1.36879	0.524547		1936	0.960229	0.84128	1.096	0.547531		AA	584	729		AT	223	237	0.9258	0.743914	1.15216	0.489674		TT	19	21	1.06898	0.558959	2.04435	0.840208
		rs17601879	TNFSF10-07	TT	1475	1584		CT	318	347	1.04513	0.881692	1.23885	0.610954		CC	9	11	1.14687	0.469954	2.79879	0.76338		1942	1.04814	0.892547	1.23085	0.566351		TT	659	803		CT	161	177	0.941823	0.739734	1.19912	0.62669		CC	3	7	2.09676	0.526604	8.34863	0.293598
TNFSF12	TNFSF12	rs4968200	TNFSF12-01	GG	1269	1367		CG	457	513	1.08486	0.931775	1.2631	0.293958		CC	77	56	0.792776	0.545534	1.15207	0.223352		1936	1.00616	0.886534	1.14193	0.924215		GG	558	661		CG	215	287	1.2718	1.0187	1.58777	0.0337022		CC	52	33	0.726837	0.448097	1.17897	0.196071
	SENP3	rs4968212	SENP3-02	CC	823	890		CT	784	855	1.03448	0.901709	1.1868	0.628593		TT	180	178	0.986167	0.78049	1.24605	0.907082		1923	1.0089	0.911802	1.11633	0.86377		CC	356	421		CT	369	447	1.07816	0.881511	1.31868	0.463888		TT	92	109	1.23465	0.889776	1.7132	0.207235
		rs10438740	SENP3-01	AA	528	573		AG	912	969	1.00337	0.86322	1.16627	0.965066		GG	360	394	1.07518	0.888576	1.30098	0.456065		1936	1.03331	0.940365	1.13544	0.495646		AA	225	271		AG	410	496	1.05353	0.842725	1.31707	0.64711		GG	188	223	1.17488	0.892868	1.54598	0.249803
TNFSF13B	C13ORF6	rs11619378	C13ORF6-01	TT	1332	1499		GT	442	426	0.861371	0.737794	1.00565	0.058932		GG	34	20	0.567803	0.322975	0.998218	0.0492803		1945	0.836475	0.727942	0.96119	0.0117955		TT	580	738		GT	228	242	0.892934	0.719535	1.10812	0.303957		GG	20	10	0.467789	0.214132	1.02192	0.0567063
		rs12869406	C13ORF6-02	AA	1128	1148		AT	596	682	1.12139	0.976138	1.28825	0.105506		TT	84	106	1.18876	0.879853	1.60611	0.260068		1936	1.10726	0.991764	1.23621	0.0698582		AA	524	584		AT	259	337	1.14754	0.935945	1.40697	0.185708		TT	45	65	1.25078	0.835607	1.87224	0.276904
	TNFSF13B	rs1224096	TNFSF13B-10	AA	619	673		AG	869	914	0.946598	0.817955	1.09547	0.461485		GG	297	342	1.01846	0.839518	1.23554	0.8528		1929	0.998457	0.908988	1.09673	0.974284		AA	313	373		AG	370	434	0.928953	0.753308	1.14555	0.490705		GG	123	168	1.02505	0.772335	1.36045	0.863995
		rs2582869	TNFSF13B-15	GG	639	771		AG	863	905	0.885453	0.768449	1.02027	0.0924865		AA	300	262	0.757965	0.620347	0.926114	0.00671147		1938	0.874017	0.794753	0.961186	0.00550149		GG	286	389		AG	392	465	0.913138	0.74279	1.12255	0.388368		AA	148	134	0.750201	0.561769	1.00184	0.0514728
		rs1224177	TNFSF13B-12	GG	146	175		GT	121	151	1.00925	0.719795	1.4151	0.957425		TT	27	41	1.198	0.690197	2.07941	0.520811		367	1.06316	0.835871	1.35225	0.617731		GG	114	140		GT	94	128	1.09057	0.743214	1.60027	0.657668		TT	22	30	0.990481	0.527443	1.86002	0.976268
		rs9587544	TNFSF13B-19	GG	1438	1571		AG	340	345	0.931178	0.78731	1.10134	0.405003		AA	20	20	0.925416	0.494206	1.73287	0.808636		1936	0.937594	0.806293	1.09028	0.402529		GG	650	793		AG	165	186	0.926052	0.730048	1.17468	0.526643		AA	7	7	0.841544	0.291391	2.43039	0.749866
		rs17498722	TNFSF13B-14	GG	1559	1670		AG	234	251	0.998315	0.822745	1.21135	0.986363		AA	12	10	0.725028	0.310691	1.69192	0.457061		1931	0.972414	0.813958	1.16172	0.757896		GG	727	854		AG	91	119	1.09159	0.811959	1.46754	0.561636		AA	7	4	0.437397	0.126546	1.51183	0.191286
		rs1041569	TNFSF13B-09	AA	1111	1265		AT	478	491	0.895509	0.769782	1.04177	0.152776		TT	215	178	0.706742	0.56894	0.877921	0.00170962		1934	0.856836	0.77852	0.943029	0.00158092		AA	506	638		AT	230	256	0.859193	0.691938	1.06688	0.169469		TT	88	84	0.723713	0.52155	1.00424	0.0530323
		rs9514828	TNFSF13B-18	CC	579	595		CT	856	934	1.02927	0.884851	1.19726	0.708412		TT	370	413	1.03511	0.859582	1.24648	0.715866		1942	1.01842	0.928693	1.11682	0.698077		CC	308	339		CT	361	445	1.01369	0.817905	1.25633	0.901202		TT	156	203	1.031	0.78778	1.34932	0.824001
		rs8181791	TNFSF13B-07	AA	786	802		AG	818	912	1.10974	0.966992	1.27357	0.138291		GG	200	230	1.14939	0.926354	1.42614	0.205884		1944	1.08413	0.983527	1.19503	0.104018		AA	369	406		AG	357	473	1.2331	1.0096	1.50607	0.0400097		GG	101	111	1.04213	0.764908	1.41982	0.793692
		rs16972216	TNFSF13B-05	GG	1243	1337		AG	522	547	0.967978	0.837588	1.11867	0.659294		AA	42	60	1.27998	0.852122	1.92267	0.234403		1944	1.01749	0.899228	1.1513	0.78331		GG	570	658		AG	237	295	1.06007	0.859799	1.30699	0.58504		AA	21	37	1.42498	0.817432	2.48408	0.211659
		rs17499386	TNFSF13B-06	TT	1342	1408		CT	412	475	1.07124	0.918805	1.24898	0.379549		CC	33	34	0.916752	0.562379	1.49443	0.727375		1917	1.03972	0.908942	1.18932	0.570061		TT	625	719		CT	169	224	1.08863	0.864443	1.37095	0.470427		CC	16	19	0.898856	0.455618	1.77329	0.758398
		rs12583006	TNFSF13B-04	TT	1078	1129		AT	656	712	1.02527	0.894072	1.17573	0.720888		AA	74	104	1.29038	0.9441	1.76367	0.109789		1945	1.07077	0.958183	1.19659	0.227685		TT	501	556		AT	290	376	1.1246	0.921128	1.37301	0.248846		AA	37	58	1.32139	0.855032	2.0421	0.209556
		rs10508198	TNFSF13B-01	GG	897	930		CG	715	830	1.0939	0.9527	1.25602	0.203094		CC	186	178	0.89697	0.713701	1.1273	0.351117		1938	0.998831	0.904086	1.1035	0.981645		GG	440	498		CG	308	413	1.12478	0.920254	1.37477	0.250817		CC	75	74	0.803114	0.56416	1.14328	0.223665
		rs9520836	TNFSF13B-08	AA	1092	1101		AG	602	735	1.16168	1.01083	1.33503	0.0347056		GG	107	103	0.906962	0.679795	1.21004	0.506774		1939	1.05668	0.947135	1.1789	0.323477		AA	514	554		AG	254	376	1.22347	0.995678	1.50338	0.0550147		GG	56	55	0.816164	0.546312	1.21931	0.321276
		rs4145212	TNFSF13B-16	TT	1046	1056		AT	638	757	1.12336	0.978137	1.29015	0.0995618		AA	123	130	0.982001	0.752766	1.28104	0.893472		1943	1.05181	0.946073	1.16936	0.350083		TT	495	536		AT	266	378	1.15891	0.943459	1.42357	0.159915		AA	66	74	0.921701	0.641092	1.32514	0.659813
		rs1224163	TNFSF13B-20	GG	1071	1068		GT	624	751	1.20252	1.04729	1.38077	0.00891962		TT	105	124	1.17705	0.892724	1.55193	0.247867		1943	1.14245	1.02614	1.27193	0.0150526		GG	511	567		GT	265	360	1.18189	0.963796	1.44933	0.10835		TT	47	61	1.16975	0.778839	1.75685	0.449942
		rs16972257	TNFSF13B-13	TT	1522	1679		CT	272	261	0.875484	0.726756	1.05465	0.16156		CC	11	5	0.424494	0.144048	1.25093	0.1202		1945	0.848831	0.711278	1.01299	0.069228		TT	678	839		CT	141	147	0.879655	0.679099	1.13944	0.331433		CC	8	3	0.287789	0.074428	1.11279	0.0710619
		rs1224166	TNFSF13B-11	CC	1358	1489		CT	414	437	0.975289	0.834996	1.13915	0.752177		TT	30	18	0.568871	0.313581	1.032	0.0634079		1944	0.925469	0.804245	1.06497	0.279578		CC	617	754		CT	193	223	0.979873	0.781926	1.22793	0.859828		TT	13	11	0.763988	0.334013	1.74747	0.523658
TNFSF14	TNFSF14	rs2279627	TNFSF14-04	GG	1019	1121		CG	657	687	0.933432	0.813059	1.07163	0.328113		CC	111	115	0.938591	0.711529	1.23811	0.653803		1923	0.950892	0.854493	1.05817	0.355857		GG	468	566		CG	291	346	0.948304	0.775332	1.15987	0.605436		CC	48	55	0.924471	0.612449	1.39546	0.708537
		rs1077667	TNFSF14-01	CC	1100	1218		CT	633	627	0.878906	0.764829	1.01	0.0688019		TT	63	84	1.16422	0.829065	1.63485	0.380066		1929	0.951752	0.848712	1.0673	0.397643		CC	510	637		CT	275	305	0.824955	0.672395	1.01213	0.0651228		TT	32	35	0.8145	0.493739	1.34365	0.421754
		rs8106574	TNFSF14-03	CC	1011	1106		CT	700	716	0.953195	0.831701	1.09244	0.490774		TT	90	114	1.19545	0.891572	1.6029	0.232866		1936	1.01493	0.910512	1.13132	0.789058		CC	459	570		CT	318	362	0.929198	0.761912	1.13321	0.468386		TT	45	50	0.929477	0.604411	1.42937	0.739087
	C3	rs379527	C3-18	AA	887	918		AC	773	848	1.03522	0.903769	1.18579	0.617369		CC	148	175	1.12802	0.88763	1.43352	0.324544		1941	1.05086	0.949873	1.16257	0.335891		AA	414	469		AC	353	435	1.04133	0.855527	1.26748	0.686312		CC	61	83	1.16988	0.815223	1.67883	0.394546
		rs344555	C3-20	CC	1104	1182		CT	620	660	0.983303	0.856051	1.12947	0.811776		TT	74	92	1.15111	0.836254	1.5845	0.388059		1934	1.01977	0.911333	1.1411	0.732919		CC	521	613		CT	270	328	1.00004	0.816398	1.22499	0.999705		TT	29	39	1.08315	0.656089	1.78821	0.754827
		rs2277984	C3-08	TT	474	520		CT	918	932	0.93944	0.803951	1.09776	0.431771		CC	394	462	1.11768	0.928317	1.34567	0.240143		1914	1.05222	0.959233	1.15422	0.280912		TT	222	258		CT	408	487	1.06119	0.8465	1.33034	0.60655		CC	180	214	1.11112	0.845176	1.46073	0.450333
		rs344550	C3-17	GG	769	790		CG	826	923	1.09112	0.950566	1.25246	0.215189		CC	211	230	1.09189	0.881845	1.35196	0.419977		1943	1.05921	0.961249	1.16716	0.245327		GG	359	392		CG	371	491	1.22832	1.00596	1.49982	0.0435635		CC	97	105	1.04607	0.762359	1.43537	0.780209
		rs1389623	C3-04	GG	1401	1503		AG	383	410	1.03127	0.878918	1.21004	0.705754		AA	22	28	1.3842	0.779574	2.45777	0.26704		1941	1.06198	0.920215	1.2256	0.410721		GG	637	765		AG	177	209	1.04805	0.830058	1.3233	0.693231		AA	12	13	1.1522	0.511553	2.59518	0.732367
		rs2241393	C3-06	GG	706	787		CG	833	873	0.925115	0.8037	1.06487	0.27821		CC	262	275	0.910914	0.745497	1.11304	0.361467		1935	0.947164	0.861929	1.04083	0.259208		GG	335	408		CG	381	438	0.899192	0.733709	1.102	0.30584		CC	106	134	0.972783	0.721807	1.31102	0.856176
		rs344548	C3-11	CC	1240	1313		CG	506	561	1.07426	0.928885	1.24239	0.334258		GG	55	60	1.14569	0.782447	1.67756	0.484531		1934	1.07289	0.949601	1.2122	0.258612		CC	558	653		CG	239	295	1.15888	0.938768	1.43059	0.170058		GG	26	33	1.31922	0.766302	2.27111	0.317513
		rs237554	C3-09	CC	1361	1417		CT	412	496	1.17127	1.00603	1.36366	0.0416007		TT	28	27	0.920929	0.537726	1.57722	0.764125		1940	1.12009	0.977275	1.28377	0.103178		CC	636	723		CT	179	248	1.27361	1.01769	1.59388	0.0345841		TT	7	14	1.74034	0.690768	4.38465	0.239891
		rs344542	C3-22	AA	701	741		AG	823	911	1.08381	0.940922	1.2484	0.264518		GG	268	281	1.01704	0.83112	1.24455	0.869687		1933	1.02635	0.933122	1.1289	0.592413		AA	308	374		AG	368	443	1.03781	0.842951	1.27771	0.72652		GG	141	161	1.02183	0.769822	1.35635	0.88117
		rs11569523	C3-15	CC	1582	1694		CT	212	237	1.0715	0.876464	1.30993	0.500534		TT	10	7	0.734284	0.274931	1.96113	0.537755		1938	1.03901	0.861385	1.25325	0.689135		CC	711	854		CT	108	126	1.00045	0.753969	1.3275	0.997538		TT	5	4	0.771635	0.200497	2.96973	0.706163
		rs11569515	C3-21	TT	1379	1490		GT	385	417	0.970334	0.828166	1.13691	0.709472		GG	29	22	0.669835	0.381552	1.17593	0.162844		1929	0.933411	0.810345	1.07517	0.339449		TT	631	753		GT	174	212	0.961109	0.76308	1.21053	0.736138		GG	14	9	0.496676	0.212241	1.1623	0.106689
TNFSF18	TNFSF18	rs6425201	TNFSF18-05	CC	895	882		CT	78	71	0.927541	0.66235	1.29891	0.66153		TT	4	2	0.491374	0.0891501	2.70834	0.414556		955	0.892288	0.652569	1.22007	0.475271		CC	~	~		CT	~	~	~					TT	~	~	~
		rs975074	TNFSF18-03	AA	542	575		AC	897	991	1.04962	0.903569	1.21929	0.526389		CC	365	374	0.976669	0.80888	1.17926	0.806094		1940	0.994462	0.905874	1.09171	0.907139		AA	267	297		AC	398	498	1.11942	0.902705	1.38816	0.304145		CC	161	191	1.08374	0.824809	1.42396	0.563733
		rs2236876	TNFSF18-01	GG	953	1013		AG	708	754	1.01768	0.886947	1.16769	0.802679		AA	139	168	1.15078	0.89865	1.47364	0.265695		1935	1.04877	0.94651	1.16208	0.362973		GG	416	519		AG	334	367	0.904764	0.739582	1.10684	0.330527		AA	72	95	1.12706	0.798454	1.59089	0.496427
		rs723858	TNFSF18-02	TT	1117	1153		AT	590	675	1.07341	0.933081	1.23483	0.321695		AA	90	102	1.05244	0.7786	1.42259	0.739584		1930	1.05151	0.940548	1.17557	0.377357		TT	510	605		AT	260	314	0.936544	0.760721	1.15301	0.536603		AA	48	56	0.902351	0.595959	1.36626	0.62734
TNFSF4	TNFSF4	rs11811788	TNFSF4-05	CC	924	1043		CG	756	756	0.901536	0.787089	1.03262	0.134529		GG	127	144	1.06575	0.822865	1.38034	0.629401		1943	0.968991	0.873476	1.07495	0.55189		CC	443	511		CG	324	391	1.10055	0.902024	1.34278	0.345164		GG	61	85	1.33046	0.926795	1.90994	0.121661
		rs10489270	TNFSF4-01	GG	1463	1520		AG	317	395	1.17207	0.992229	1.3845	0.0617383		AA	22	21	0.844519	0.460523	1.5487	0.584939		1936	1.1119	0.957429	1.29129	0.16456		GG	674	782		AG	135	192	1.18024	0.92113	1.51224	0.190075		AA	14	11	0.637861	0.285628	1.42446	0.272692
		rs7518045	TNFSF4-14	AA	1497	1620		AG	279	295	1.01365	0.846109	1.21436	0.883091		GG	15	14	0.931139	0.442156	1.96089	0.851062		1929	1.00469	0.851824	1.18498	0.95572		AA	680	808		AG	126	157	1.129	0.868289	1.46798	0.365091		GG	7	9	1.03742	0.37944	2.83641	0.942923
		rs10912560	TNFSF4-02	AA	928	1062		AG	735	721	0.880766	0.767618	1.01059	0.0703316		GG	145	157	1.02212	0.797755	1.30958	0.862651		1940	0.952701	0.859809	1.05563	0.3546		AA	426	528		AG	332	374	0.981396	0.802308	1.20046	0.855054		GG	70	87	1.179	0.828286	1.67821	0.360655
		rs1234313	TNFSF4-03	GG	876	892		AG	752	858	1.09999	0.959034	1.26167	0.17316		AA	176	193	1.00998	0.80309	1.27017	0.932314		1943	1.03971	0.940993	1.14879	0.444205		GG	404	446		AG	337	434	1.1307	0.924951	1.38221	0.230657		AA	86	109	1.02739	0.7435	1.41966	0.869941
		rs3850641	TNFSF4-13	AA	1217	1356		AG	522	534	0.895132	0.774257	1.03488	0.134455		GG	69	55	0.668345	0.463593	0.963529	0.0308481		1945	0.865401	0.767623	0.975632	0.0181154		AA	566	688		AG	229	273	0.916431	0.741467	1.13268	0.419464		GG	33	29	0.647666	0.386284	1.08591	0.0994793
		rs1234314	TNFSF4-06	CC	606	692		CG	858	923	0.919301	0.795341	1.06258	0.254881		GG	343	329	0.804351	0.665771	0.971776	0.0240259		1944	0.9004	0.821145	0.987304	0.0256304		CC	274	362		CG	393	471	0.861634	0.698007	1.06362	0.165757		GG	161	156	0.651484	0.493909	0.859333	0.00242127
		rs1234315	TNFSF4-07	TT	479	430		CT	856	957	1.19053	1.01028	1.40295	0.0373417		CC	462	545	1.23608	1.02692	1.48783	0.0250344		1932	1.10885	1.01078	1.21643	0.028747		TT	255	219		CT	372	486	1.41493	1.11812	1.79052	0.00385894		CC	197	282	1.50943	1.15425	1.97389	0.00262983
		rs3861953	TNFSF4-11	CC	1516	1664		CT	277	260	0.833624	0.692838	1.00302	0.0538519		TT	15	22	1.29238	0.664159	2.51482	0.450174		1946	0.895376	0.759966	1.05491	0.186515		CC	687	852		CT	134	127	0.702663	0.537896	0.9179	0.00964448		TT	7	11	1.14141	0.43689	2.98205	0.787201
		rs1234317	TNFSF4-08	CC	1047	1097		CT	649	739	1.05331	0.91854	1.20786	0.457131		TT	107	108	0.91873	0.691917	1.21989	0.557908		1944	1.00688	0.904138	1.1213	0.900598		CC	474	575		CT	299	369	0.948684	0.777217	1.15798	0.604516		TT	51	45	0.625765	0.409074	0.95724	0.0306596
		rs2205960	TNFSF4-09	GG	1143	1204		GT	586	664	1.03257	0.898145	1.18712	0.65242		TT	76	77	0.905384	0.650562	1.26002	0.555587		1945	0.999285	0.891371	1.12026	0.990207		GG	523	630		GT	269	326	0.920821	0.751226	1.1287	0.427055		TT	33	34	0.732876	0.444461	1.20845	0.223244
TNFSF7	TNFSF7	rs12977027	TNFSF7-04	GG	1566	1638		AG	228	290	1.20243	0.995428	1.45247	0.0558221		AA	12	12	0.997034	0.442709	2.24544	0.994278		1940	1.16529	0.979762	1.38595	0.0838306		GG	725	832		AG	95	148	1.33045	1.00433	1.76246	0.0465788		AA	6	5	0.702711	0.208241	2.37131	0.569665
		rs2910434	TNFSF7-07	TT	1358	1525		GT	415	402	0.875512	0.747317	1.0257	0.0997936		GG	34	19	0.538873	0.303502	0.956776	0.0347882		1946	0.84192	0.730582	0.970225	0.0174242		TT	617	756		GT	195	224	0.984726	0.785513	1.23446	0.893825		GG	16	10	0.605426	0.267054	1.37254	0.229488
		rs1808398	TNFSF7-06	TT	914	980		CT	708	805	1.09404	0.953577	1.2552	0.199854		CC	180	155	0.872541	0.686452	1.10908	0.265253		1940	0.99624	0.899978	1.1028	0.942084		TT	417	487		CT	316	408	1.17851	0.963226	1.44192	0.110506		CC	89	89	1.03418	0.736561	1.45205	0.846113
		rs16994592	TNFSF7-05	TT	1456	1623		CT	333	311	0.820512	0.690773	0.974618	0.0242762		CC	19	7	0.331412	0.138355	0.793856	0.0132147		1941	0.780895	0.665438	0.916385	0.00244847		TT	673	824		CT	147	162	0.87505	0.681472	1.12362	0.295416		CC	8	2	0.220051	0.0460071	1.0525	0.0579752
		rs344586	TNFSF7-02	GG	1136	1232		CG	577	625	0.992472	0.862458	1.14209	0.915999		CC	94	88	0.88141	0.649811	1.19555	0.417017		1945	0.967879	0.866202	1.08149	0.564257		GG	520	607		CG	267	339	1.10161	0.900105	1.34824	0.347776		CC	41	43	0.962133	0.61214	1.51223	0.867119
		rs344589	TNFSF7-03	AA	1292	1433		AG	472	467	0.887774	0.764248	1.03127	0.119418		GG	40	41	0.93248	0.596389	1.45797	0.759182		1941	0.909946	0.799567	1.03556	0.152626		AA	571	734		AG	233	236	0.787761	0.635622	0.976313	0.0293383		GG	23	19	0.613986	0.328818	1.14647	0.125779
		rs17703895	TNFSF7-01	CC	932	968		AC	714	804	1.04636	0.911929	1.2006	0.518357		AA	152	165	1.00238	0.787836	1.27535	0.984565		1937	1.01953	0.921008	1.12859	0.709156		CC	437	491		AC	327	413	1.04769	0.857414	1.28019	0.648683		AA	60	82	1.09849	0.764244	1.57893	0.611814
		rs344591	TNFSF7-09	CC	514	533		CT	904	993	1.07718	0.924504	1.25508	0.340393		TT	381	408	1.06563	0.883417	1.28543	0.506434		1934	1.0355	0.943246	1.13678	0.463711		CC	211	268		CT	434	522	0.980821	0.783627	1.22764	0.865718		TT	180	193	0.868199	0.657708	1.14606	0.318445
		rs344596	TNFSF7-12	AA	1462	1598		AG	315	327	0.934836	0.787285	1.11004	0.441995		GG	14	11	0.729848	0.328286	1.6226	0.439789		1936	0.922506	0.786317	1.08228	0.322307		AA	664	806		AG	144	172	0.964871	0.753783	1.23507	0.776494		GG	7	3	0.314048	0.0804676	1.22566	0.0954988
		rs168259	TNFSF7-14	GG	1000	1178		AG	336	379	0.95191	0.802306	1.12941	0.572107		AA	26	20	0.644747	0.356415	1.16633	0.146722		1577	0.914533	0.785474	1.0648	0.249702		GG	609	734		AG	204	244	0.988318	0.794813	1.22893	0.915824		AA	14	12	0.676577	0.3084	1.48429	0.329707
		rs344584	TNFSF7-11	CC	1318	1471		CG	433	442	0.89182	0.764507	1.04033	0.145167		GG	49	23	0.40292	0.243237	0.667433	0.000415412		1936	0.813697	0.711776	0.930213	0.00253235		CC	606	743		CG	197	237	0.946179	0.758107	1.18091	0.624631		GG	19	3	0.122621	0.0359411	0.418346	0.000803057
		rs189368	TNFSF7-13	TT	1252	1345		AT	498	529	0.965309	0.833938	1.11738	0.636185		AA	53	57	0.978879	0.666208	1.4383	0.913418		1931	0.973678	0.861459	1.10052	0.669424		TT	575	697		AT	223	250	0.874791	0.704855	1.0857	0.224802		AA	26	28	0.825116	0.476001	1.43028	0.493407
		rs344580	TNFSF7-08	AA	1120	1215		AG	609	650	0.968885	0.843566	1.11282	0.654662		GG	74	72	0.899319	0.64172	1.26032	0.537707		1937	0.960887	0.857058	1.07729	0.494068		AA	507	621		AG	284	328	0.916552	0.749788	1.12041	0.395105		GG	35	33	0.734573	0.447859	1.20484	0.221766
		rs4807089	TNFSF7-10	TT	945	1035		CT	737	755	0.902173	0.786854	1.03439	0.140113		CC	118	142	1.0754	0.827344	1.39783	0.586904		1932	0.971136	0.874531	1.07841	0.583788		TT	437	536		CT	338	382	0.856677	0.702136	1.04523	0.127482		CC	50	67	1.01797	0.687061	1.50826	0.929247
TNFSF8	TNFSF8	rs1322055	TNFSF8-02	TT	1307	1410		CT	459	492	0.987204	0.850133	1.14638	0.86591		CC	30	34	1.06077	0.643283	1.74922	0.817164		1936	0.997532	0.873626	1.13901	0.970874		TT	607	724		CT	201	242	0.98477	0.79051	1.22677	0.89111		CC	9	16	1.46358	0.637859	3.35823	0.368727
		rs3789882	TNFSF8-05	AA	1546	1701		AT	221	213	0.955637	0.770623	1.18507	0.679374		TT	36	28	1.29365	0.726769	2.30268	0.381492		1942	1.01171	0.839547	1.21919	0.902618		AA	656	840		AT	144	127	0.806275	0.604244	1.07586	0.143428		TT	23	19	1.31517	0.645455	2.67978	0.450601
		rs10982448	TNFSF8-01	TT	1588	1747		CT	182	168	0.940132	0.742793	1.1899	0.607553		CC	38	30	1.31616	0.744458	2.32691	0.344691		1945	1.01471	0.832512	1.23678	0.885029		TT	687	874		CT	116	93	0.785686	0.570361	1.0823	0.139948		CC	25	22	1.51002	0.7561	3.01567	0.242904
		rs1555457	TNFSF8-03	CC	1308	1423		CT	459	488	0.960696	0.827198	1.11574	0.599389		TT	40	32	0.735036	0.456929	1.18241	0.204387		1943	0.931815	0.81751	1.0621	0.290217		CC	587	717		CT	219	255	0.916562	0.739304	1.13632	0.426882		TT	21	16	0.638906	0.326923	1.24862	0.190036
		rs7872878	TNFSF8-06	GG	522	598		CG	876	948	0.958041	0.824083	1.11377	0.576986		CC	405	396	0.905874	0.751613	1.09179	0.299317		1942	0.952337	0.86811	1.04474	0.301294		GG	216	295		CG	406	479	0.895661	0.716214	1.12007	0.33406		CC	204	214	0.866162	0.660726	1.13547	0.298252
		rs3181360	TNFSF8-04	CC	1492	1658		CT	271	255	0.8989	0.739149	1.09318	0.285702		TT	37	27	1.08662	0.614761	1.92065	0.774994		1940	0.937949	0.788954	1.11508	0.467954		CC	630	816		CT	166	149	0.781041	0.598126	1.01989	0.0694807		TT	24	19	1.13485	0.566485	2.27348	0.721204
		rs4979474	TNFSF8-14	GG	1031	1108		AG	647	699	0.963143	0.838738	1.106	0.594602		AA	129	133	0.93975	0.725114	1.21792	0.638549		1940	0.966526	0.871036	1.07249	0.521211		GG	477	559		AG	296	364	0.980981	0.803013	1.19839	0.850875		AA	54	62	0.912608	0.617992	1.34768	0.645672
		rs2181033	TNFSF8-12	AA	718	792		AG	833	894	0.936447	0.814101	1.07718	0.357993		GG	253	257	0.879854	0.718104	1.07804	0.216842		1943	0.9376	0.852691	1.03096	0.183407		AA	329	401		AG	385	463	0.911845	0.74391	1.11769	0.37421		GG	114	126	0.809808	0.601203	1.09079	0.1651
		rs927375	TNFSF8-16	GG	579	653		AG	857	914	0.958936	0.82771	1.11097	0.576536		AA	369	370	0.91433	0.758439	1.10226	0.347686		1937	0.956556	0.872554	1.04865	0.343588		GG	246	318		AG	396	464	0.940362	0.756148	1.16945	0.580422		AA	184	201	0.877519	0.669488	1.15019	0.343947
		rs17292115	TNFSF8-11	AA	959	995		AC	683	796	1.11732	0.974468	1.2811	0.111974		CC	149	142	0.898168	0.70039	1.1518	0.397376		1933	1.0186	0.919473	1.12842	0.724235		AA	450	491		AC	302	425	1.26918	1.04058	1.548	0.0186448		CC	63	66	0.910183	0.626745	1.3218	0.621049
		rs10817686	TNFSF8-08	TT	566	604		CT	905	992	1.02366	0.883445	1.18614	0.755675		CC	334	346	0.975826	0.806095	1.1813	0.801816		1942	0.992735	0.903852	1.09036	0.878897		TT	262	309		CT	429	526	1.01543	0.821795	1.25468	0.887224		CC	137	154	0.917215	0.688217	1.22241	0.555433
		rs4979476	TNFSF8-15	AA	1483	1581		AG	301	340	1.03005	0.866536	1.22442	0.737107		GG	23	16	0.635835	0.332739	1.21503	0.170534		1937	0.975422	0.835264	1.1391	0.753204		AA	681	804		AG	137	175	0.999942	0.777347	1.28628	0.999637		GG	10	6	0.447275	0.159157	1.25697	0.126972
		rs10982461	TNFSF8-17	CC	555	615		AC	926	968	0.938451	0.809706	1.08767	0.3988		AA	325	360	0.982979	0.812034	1.18991	0.860197		1943	0.984104	0.896007	1.08086	0.737721		CC	249	329		AC	429	475	0.821931	0.663544	1.01813	0.0725748		AA	148	185	0.921326	0.698175	1.2158	0.562543
		rs10759743	TNFSF8-07	AA	1303	1402		AG	460	505	1.00976	0.870125	1.1718	0.898252		GG	43	36	0.743414	0.472789	1.16894	0.199149		1943	0.965222	0.848361	1.09818	0.590858		AA	606	709		AG	199	265	1.08828	0.876153	1.35175	0.444429		GG	22	14	0.50347	0.253492	0.999961	0.0499869
		rs11791315	TNFSF8-10	GG	1159	1228		GT	597	648	1.00838	0.877351	1.15898	0.906426		TT	50	68	1.26567	0.867613	1.84636	0.221376		1944	1.04583	0.928903	1.17747	0.458856		GG	533	642		GT	275	315	0.925743	0.755205	1.13479	0.457641		TT	19	31	1.26993	0.703766	2.29155	0.427514
TNFSF9	TUBB4	rs4807874	TUBB4-02	GG	566	636		AG	878	907	0.87957	0.757732	1.021	0.0916458		AA	348	383	0.936118	0.77596	1.12933	0.49049		1926	0.956844	0.872359	1.04951	0.349612		GG	279	322		AG	394	444	0.893938	0.719937	1.10999	0.310045		AA	143	211	1.15682	0.879692	1.52126	0.297142
		rs10415368	TUBB4-01	TT	1511	1664		CT	277	261	0.887437	0.736249	1.06967	0.210142		CC	18	13	0.938113	0.444794	1.97857	0.866752		1938	0.901746	0.75977	1.07025	0.236728		TT	676	834		CT	140	145	0.924263	0.711208	1.20114	0.555794		CC	11	6	0.803391	0.279341	2.31057	0.684631
		rs238767	TUBB4-03	AA	1372	1444		AG	403	458	1.06299	0.910719	1.24073	0.438685		GG	30	39	1.22652	0.755375	1.99154	0.409028		1941	1.07501	0.93956	1.22999	0.292503		AA	638	757		AG	175	216	0.991599	0.78851	1.247	0.942481		GG	12	12	0.7802	0.346442	1.75704	0.549022
	TNFSF9	rs11085177	TNFSF9-05	GG	508	547		AG	896	950	0.933499	0.799455	1.09002	0.38424		AA	397	439	0.978061	0.812515	1.17734	0.814622		1936	0.986252	0.899169	1.08177	0.769135		GG	253	290		AG	405	463	0.887507	0.709628	1.10998	0.295698		AA	167	228	1.05405	0.80484	1.38043	0.702102
		rs12151125	TNFSF9-01	TT	746	758		GT	823	915	1.08618	0.944699	1.24886	0.245636		GG	236	273	1.11021	0.905977	1.36048	0.313468		1946	1.06216	0.966083	1.1678	0.212524		TT	340	409		GT	366	434	0.960414	0.78383	1.17678	0.696801		GG	120	147	0.986979	0.742346	1.31223	0.928139
		rs348337	TNFSF9-02	CC	1164	1269		CT	580	599	0.961193	0.834823	1.10669	0.582073		TT	60	74	1.21909	0.855427	1.73735	0.273068		1942	1.01218	0.900416	1.13781	0.839321		CC	535	643		CT	267	311	1.01457	0.826973	1.24473	0.889682		TT	24	34	1.33671	0.772423	2.31325	0.299668
		rs348389	TNFSF9-03	CC	312	361		CT	371	415	0.972389	0.787577	1.20057	0.794603		TT	78	111	1.34378	0.958933	1.88306	0.0860922		887	1.09368	0.940574	1.2717	0.244528		CC	82	107		CT	124	152	0.98187	0.66171	1.45694	0.927596		TT	24	43	2.11549	1.11101	4.02812	0.0225875
		rs348373	TNFSF9-06	CC	1432	1529		CT	352	396	1.07679	0.915354	1.26669	0.372011		TT	23	20	0.86091	0.468246	1.58285	0.629807		1945	1.04381	0.90173	1.20828	0.565704		CC	673	780		CT	147	200	1.23226	0.967642	1.56925	0.0904023		TT	8	9	1.06583	0.399675	2.84231	0.898625
TRADD	LIN10	rs7184692	LIN10-01	TT	1453	1581		CT	294	317	1.07754	0.89765	1.29349	0.422916		CC	59	42	1.19466	0.712698	2.00255	0.499767		1940	1.08203	0.919243	1.27364	0.343274		TT	617	777		CT	159	176	1.04979	0.81042	1.35987	0.71286		CC	50	31	1.02104	0.567627	1.83662	0.944595
		rs9033	LIN10-02	AA	541	577		AG	845	910	1.03608	0.890316	1.2057	0.646844		GG	413	451	1.14728	0.954077	1.3796	0.144207		1938	1.06838	0.974861	1.17087	0.157001		AA	243	298		AG	377	452	1.01505	0.813657	1.26629	0.894677		GG	204	238	1.16004	0.888017	1.51539	0.276212
	TRADD	rs13312735	TRADD-01	GG	1659	1791		GT	142	153	0.969753	0.76272	1.23298	0.802074		TT	4	0	~					1944	0.923096	0.730591	1.16632	0.502474		GG	762	919		GT	63	69	0.862561	0.602284	1.23532	0.419787		TT	1	0	~
	NOL3	rs2233455	NOL3-01	CC	1500	1612		CT	289	313	1.06421	0.888059	1.27531	0.500248		TT	9	12	1.82938	0.733624	4.56178	0.195137		1937	1.09492	0.921981	1.30031	0.301197		CC	649	792		CT	167	184	1.02335	0.800314	1.30854	0.854001		TT	7	9	1.69718	0.600486	4.79682	0.318348
		rs8057598	NOL3-02	AA	1483	1616		AG	275	277	1.0438	0.86196	1.264	0.660713		GG	33	34	1.83362	1.03169	3.25886	0.0387995		1927	1.11989	0.943332	1.3295	0.195823		AA	634	793		AG	151	154	1.05289	0.802056	1.38217	0.71047		GG	28	25	1.60291	0.835326	3.07582	0.155939
TRAF2	TRAF2	rs2784081	TRAF2-05	AA	1120	1162		AC	590	672	1.08878	0.947437	1.25121	0.230565		CC	83	97	1.08207	0.795569	1.47174	0.615239		1931	1.06717	0.954799	1.19277	0.252129		AA	501	584		AC	269	346	1.08132	0.883383	1.3236	0.448506		CC	47	52	0.899099	0.591771	1.36603	0.618205
		rs4880073	TRAF2-03	GG	656	688		AG	856	919	1.0137	0.87843	1.1698	0.85229		AA	271	318	1.16422	0.954333	1.42026	0.133845		1925	1.06472	0.968306	1.17073	0.195347		GG	278	329		AG	397	476	1.02238	0.827887	1.26257	0.837096		AA	144	171	1.09907	0.828981	1.45717	0.511494
		rs908831	TRAF2-07	TT	701	744		CT	862	923	1.00558	0.874098	1.15684	0.937975		CC	241	277	1.05955	0.864922	1.29797	0.576438		1944	1.02322	0.930389	1.12532	0.636149		TT	312	376		CT	391	480	1.02863	0.838782	1.26144	0.786282		CC	125	134	0.852886	0.638114	1.13994	0.282342
		rs4880166	TRAF2-06	GG	1045	1089		GT	652	730	1.05711	0.921745	1.21234	0.426979		TT	99	116	1.07781	0.811701	1.43117	0.604491		1935	1.048	0.941089	1.16706	0.393089		GG	487	559		GT	282	365	1.06939	0.874937	1.30706	0.512352		TT	52	57	0.887167	0.594805	1.32323	0.557259
TRAF5	RCOR3	rs7514863	RCOR3-01	AA	1290	1374		AT	475	527	1.06421	0.918565	1.23296	0.407216		TT	42	42	1.04939	0.674394	1.63291	0.830772		1943	1.05258	0.926351	1.19602	0.431713		AA	589	686		AT	219	283	1.17213	0.947833	1.4495	0.142767		TT	19	21	1.13326	0.592633	2.16709	0.705264
	TRAF5	rs12723208	TRAF5-01	AA	1301	1443		AG	465	455	0.873394	0.750949	1.0158	0.0790029		GG	40	41	0.899727	0.576006	1.40538	0.642384		1939	0.895175	0.786143	1.01933	0.094712		AA	599	748		AG	210	211	0.781153	0.624793	0.976645	0.0302092		GG	17	26	1.22398	0.650777	2.30207	0.530604
		rs6672742	TRAF5-03	AA	1187	1250		AG	549	599	1.00361	0.870756	1.15674	0.960313		GG	59	75	1.18443	0.831876	1.68641	0.347776		1924	1.03483	0.920236	1.16369	0.567489		AA	539	624		AG	260	311	0.991189	0.807822	1.21618	0.932428		GG	16	33	1.72726	0.933345	3.19649	0.0818044
		rs6684874	TRAF5-04	TT	998	1033		AT	656	751	1.13455	0.98837	1.30236	0.0728542		AA	136	129	1.10014	0.839066	1.44246	0.489878		1913	1.08993	0.979018	1.2134	0.115792		TT	429	515		AT	315	388	1.09523	0.896151	1.33853	0.374158		AA	69	75	1.24529	0.852187	1.81974	0.257004
		rs3738199	TRAF5-02	AA	686	740		AG	840	923	1.04028	0.903219	1.19814	0.583798		GG	280	282	0.968142	0.794405	1.17987	0.748332		1945	0.996474	0.907138	1.09461	0.941242		AA	302	373		AG	399	469	0.994291	0.809522	1.22123	0.956471		GG	127	148	1.00771	0.756175	1.34291	0.958197
	C1ORF97	rs12569232	C1ORF97-01	GG	1131	1251		CG	611	623	0.898926	0.781877	1.0335	0.134384		CC	56	58	0.906385	0.619702	1.32569	0.612389		1932	0.916052	0.813141	1.03199	0.149269		GG	531	639		CG	266	308	0.929184	0.756992	1.14054	0.482437		CC	21	30	1.0981	0.61492	1.96093	0.751766
TRAF6	TRAF6	rs331457	TRAF6-04	CC	1295	1380		CT	463	524	1.06307	0.916804	1.23268	0.418025		TT	39	34	0.850376	0.53062	1.36282	0.500603		1938	1.02376	0.899019	1.1658	0.723223		CC	572	682		CT	228	284	1.06581	0.86332	1.3158	0.553258		TT	18	16	0.814783	0.40626	1.6341	0.56402
		rs5030411	TRAF6-03	AA	605	672		AG	862	936	1.0075	0.87136	1.16491	0.919646		GG	337	338	0.994545	0.819676	1.20672	0.955786		1946	0.999	0.909363	1.09747	0.983355		AA	265	338		AG	389	459	0.974477	0.787181	1.20634	0.812336		GG	174	193	1.05523	0.801873	1.38864	0.701161
		rs331455	TRAF6-02	TT	972	1050		CT	717	761	0.991071	0.865371	1.13503	0.896867		CC	117	134	1.06792	0.81879	1.39285	0.627792		1945	1.0126	0.912031	1.12425	0.814533		TT	454	535		CT	313	381	1.05178	0.862509	1.2826	0.617943		CC	60	73	1.07098	0.740087	1.54982	0.716096
Abbreviations: chronic lymphocytic leukemia/small lymphocytic lymphoma (CLL/SLL); diffuse large B-cell lymphoma (DLBCL); non-Hodgkin lymphoma (NHL).
~ Not genotyped in that study sample, extreme values, or no results.
*SNP500 (http://snp500cancer.nci.nih.gov).
**Denotes the 9 SNPs genotyped using Taqman. The remaining 486 SNPs were genotyped using Illumina.
[truncated: 49 more columns]

## Sheet: Subtypes_by_study
Estimated OR(95%CI) for codominant model by NHL subtype for the pooled study population and by study.
				DLBCL																								Follicular lymphoma
Candidate gene			SNP500 Alias*	Pooled study population						NCI-SEER	NCI	NCI	NCI	NCI		Connecticut	YALE	YALE	YALE	YALE		New South Wales	NSW	NSW	NSW	NSW		Pooled study population						NCI-SEER	NCI	NCI	NCI	NCI		Connecticut	YALE	YALE	YALE	YALE		New South Wales	NSW	NSW	NSW
	Gene	dbSNP ID		N	OR	(95% CI)		P		N	OR	(95% CI)		P		N	OR	(95% CI)		P		N	OR	(95% CI)		P		N	OR	(95% CI)		P		N	OR	(95% CI)		P		N	OR	(95% CI)		P		N	OR	(95% CI)
CD40	RPL13P2	rs6131012	RPL13P2-02	596	0.941077	0.821355	1.07825	0.381705		290	0.959038	0.786952	1.16875	0.6785		137	0.765683	0.576126	1.01761	0.0658136		169	1.06807	0.826399	1.3804	0.614886		537	1.00526	0.872549	1.15816	0.942102		244	1.00148	0.811293	1.23626	0.988995		103	0.965773	0.707132	1.31902	0.826668		190	1.03383	0.808482	1.322
		rs6032661	RPL13P2-05	599	0.934542	0.795596	1.09775	0.409758		294	0.904789	0.7175	1.14097	0.397819		136	0.813216	0.576526	1.14708	0.238756		169	1.09786	0.811618	1.48506	0.54468		540	0.851583	0.716808	1.0117	0.0676		246	0.775787	0.59991	1.00323	0.0529407		103	0.869794	0.593739	1.2742	0.47394		191	0.949822	0.705197	1.27931
	CD40	rs6065926	CD40-14	600	1.16412	1.00121	1.35355	0.0481908		294	1.00435	0.796585	1.26631	0.970697		137	1.69138	1.26246	2.26603	0.000428708		169	1.08163	0.817881	1.43042	0.582169		540	1.0922	0.931922	1.28005	0.276057		246	1.03809	0.812704	1.32598	0.764681		103	1.1044	0.782192	1.55934	0.572605		191	1.14126	0.875438	1.48779
		rs6074021	CD40-24	595	0.976364	0.853991	1.11627	0.726276		291	1.10429	0.905489	1.34675	0.327274		137	0.785832	0.596082	1.03599	0.087407		167	0.946936	0.738236	1.21464	0.667756		539	1.05594	0.918686	1.21369	0.44359		245	1.16048	0.938762	1.43456	0.168882		103	1.10041	0.813393	1.48871	0.534912		191	0.946674	0.746557	1.20043
		rs6131014	CD40-26	600	0.971672	0.839054	1.12525	0.701114		294	1.08503	0.879308	1.33889	0.446747		137	0.785761	0.573491	1.0766	0.133459		169	0.926984	0.701273	1.22534	0.594345		536	1.08254	0.930165	1.25987	0.305532		243	1.15128	0.919751	1.44109	0.218794		102	0.984661	0.700348	1.38439	0.929144		191	1.05673	0.81245	1.37445
		rs1009373	CD40-20	592	0.990858	0.84299	1.16466	0.911316		288	1.07708	0.853494	1.35925	0.531634		135	0.744262	0.524399	1.05631	0.0982636		169	1.04788	0.774	1.41866	0.76223		539	1.11568	0.946346	1.31532	0.192452		245	1.18928	0.932978	1.516	0.161578		103	1.08982	0.759161	1.56449	0.64103		191	1.0542	0.788365	1.40967
		rs11569309	CD40-04	590	0.948719	0.80052	1.12435	0.543544		284	1.05957	0.823448	1.36341	0.652817		137	0.878006	0.616532	1.25037	0.470751		169	0.850839	0.622874	1.16224	0.310042		534	1.00793	0.846916	1.19956	0.929119		240	1.05594	0.807722	1.38045	0.690524		103	1.09431	0.752995	1.59033	0.636556		191	0.934947	0.698711	1.25106
		rs11569317	CD40-18	599	0.87544	0.653842	1.17214	0.371672		293	0.849037	0.556334	1.29574	0.447997		137	1.21495	0.698567	2.11305	0.490483		169	0.647754	0.355289	1.18097	0.156443		539	1.03506	0.773737	1.38464	0.816465		246	1.04613	0.68458	1.59862	0.834893		103	0.876068	0.44388	1.72906	0.70289		190	1.04087	0.628842	1.72285
		rs3746821	CD40-25	493	1.03137	0.828302	1.28423	0.78245		187	0.970479	0.681837	1.38131	0.867858		137	1.39864	0.955459	2.04738	0.084417		169	0.797733	0.522751	1.21736	0.294682		472	1.14083	0.915116	1.42222	0.241453		178	0.936058	0.646903	1.35446	0.725951		103	1.13057	0.720479	1.77409	0.593445		191	1.33828	0.936847	1.91173
		rs3765457	CD40-19	598	0.981231	0.821554	1.17194	0.834378		292	0.969811	0.746707	1.25958	0.818234		137	0.915453	0.62427	1.34246	0.651095		169	1.02709	0.744624	1.41671	0.870591		536	0.966962	0.802328	1.16538	0.72424		242	0.880415	0.660838	1.17295	0.384235		103	1.27819	0.866471	1.88554	0.215942		191	0.950445	0.692644	1.3042
		rs3765459	CD40-03	597	1.04177	0.8875	1.22287	0.616742		292	1.12726	0.894789	1.42014	0.309351		136	0.850747	0.604634	1.19704	0.353551		169	1.05919	0.782355	1.43398	0.709874		539	1.12641	0.954935	1.32867	0.157742		245	1.19964	0.939914	1.53113	0.143692		103	1.14522	0.799564	1.6403	0.459486		191	1.02304	0.764313	1.36935
		rs1883838	CD40-11	600	1.04371	0.913177	1.1929	0.530277		294	0.984803	0.810679	1.19633	0.877408		137	1.09955	0.838527	1.44182	0.492508		169	1.09834	0.850478	1.41843	0.472257		540	0.916586	0.795533	1.05606	0.22812		246	0.919065	0.745063	1.1337	0.430623		103	0.848091	0.620356	1.15943	0.301719		191	0.942963	0.736503	1.2073
		rs4813001	CD40-23	594	0.885848	0.734458	1.06844	0.204936		291	0.83406	0.63566	1.09439	0.190466		136	1.02884	0.715122	1.4802	0.878221		167	0.869277	0.595713	1.26847	0.467482		539	1.00529	0.829994	1.21761	0.95694		245	0.900329	0.675332	1.20029	0.474215		103	0.851929	0.553716	1.31075	0.466007		191	1.25283	0.899753	1.74446
		rs1535043	CD40-07	598	0.991546	0.866608	1.1345	0.901674		293	1.04003	0.854956	1.26516	0.694649		136	0.800932	0.605232	1.05991	0.120443		169	1.06203	0.821885	1.37235	0.645392		539	1.04286	0.905927	1.2005	0.558961		246	1.06446	0.863259	1.31255	0.558969		103	1.21582	0.89507	1.6515	0.211095		190	0.932677	0.72896	1.19333
CFLAR	NDUFB3	rs2110728	NDUFB3-01	599	1.13164	0.94902	1.3494	0.168437		293	1.08991	0.841889	1.41099	0.513426		137	1.27961	0.895328	1.82882	0.176008		169	1.14262	0.819348	1.59344	0.432024		539	1.09098	0.90609	1.31359	0.358057		245	1.039	0.784847	1.37546	0.78923		103	1.18058	0.786631	1.77183	0.422905		191	1.1466	0.834813	1.57482
	CFLAR	rs7583529	CFLAR-02	593	1.17442	0.996491	1.38411	0.0551075		287	1.16103	0.91234	1.47751	0.224745		137	1.21238	0.875377	1.67912	0.246469		169	1.23329	0.899065	1.69176	0.193532		533	1.15009	0.967423	1.36726	0.113043		239	1.11146	0.855902	1.44333	0.427932		103	1.02519	0.702601	1.4959	0.897312		191	1.35632	1.00481	1.83081
		rs12620435	CFLAR-01	599	1.18152	0.954309	1.46284	0.125826		293	1.38367	1.0147	1.88681	0.0401526		137	1.13728	0.756278	1.71024	0.536577		169	0.982092	0.631643	1.52698	0.936043		540	1.30836	1.0522	1.62688	0.0156195		246	1.32877	0.951282	1.85607	0.0955034		103	0.92327	0.569052	1.49798	0.746454		191	1.68291	1.15725	2.44733
CHUK	CHUK	rs2230804	CHUK-03	186	0.966597	0.755466	1.23673	0.787014		~	~					21	1.26329	0.577051	2.7656	0.558801		165	0.938212	0.72194	1.21927	0.633322		206	0.98859	0.779376	1.25397	0.924644		~	~					17	0.790467	0.343406	1.81953	0.580423		189	0.997951	0.777943	1.28018
		rs11595324	CHUK-01	599	1.04398	0.736914	1.47899	0.808648		293	0.919894	0.546248	1.54912	0.753522		137	0.910791	0.425993	1.94731	0.809547		169	1.4318	0.774643	2.64646	0.252115		540	1.13992	0.800622	1.62302	0.467553		246	0.978988	0.570159	1.68096	0.938629		103	1.12181	0.501487	2.50946	0.779619		191	1.4519	0.80307	2.62493
		rs12764370	CHUK-02	600	1.1399	0.84995	1.52876	0.381926		294	0.971881	0.624507	1.51248	0.899418		137	1.02163	0.549676	1.89881	0.946046		169	1.5821	0.931214	2.68792	0.089805		540	0.874559	0.623137	1.22742	0.438309		246	0.928822	0.571147	1.51049	0.766		103	0.605417	0.257384	1.42406	0.250175		191	1.01257	0.562377	1.82316
	CWF19L1	rs17668357	CWF19L1-01	598	0.980016	0.854676	1.12374	0.772495		293	1.06474	0.870061	1.30298	0.542592		137	0.969919	0.732627	1.28407	0.831051		168	0.91692	0.710172	1.18386	0.505849		539	0.938834	0.813619	1.08332	0.38748		246	0.829106	0.665341	1.03318	0.0950728		102	1.15001	0.841707	1.57123	0.380078		191	0.983166	0.772159	1.25184
FADD	TMEM16A	rs7930377	TMEM16A-02	596	0.932319	0.76509	1.1361	0.487163		291	1.09527	0.833202	1.43977	0.514279		137	0.564717	0.355786	0.896341	0.0153412		168	1.02599	0.69871	1.50656	0.895872		533	0.834962	0.673568	1.03503	0.0998035		242	0.743619	0.536016	1.03163	0.0761407		103	0.820934	0.51667	1.30438	0.403611		188	1.00079	0.692744	1.44581
		rs481845	TMEM16A-01	594	1.133	0.925862	1.38649	0.225438		289	1.06547	0.785133	1.44589	0.683954		137	1.07256	0.716401	1.60579	0.733699		168	1.34989	0.932765	1.95355	0.111634		534	0.992795	0.797676	1.23564	0.948359		242	1.10466	0.799901	1.52553	0.545607		103	1.11004	0.703634	1.75116	0.653573		189	0.807181	0.540293	1.2059
		rs10898840	TMEM16A-03	595	1.00244	0.87345	1.15047	0.972372		291	0.941058	0.768652	1.15213	0.556277		135	1.19863	0.90367	1.58987	0.208701		169	0.911625	0.70416	1.18022	0.482497		537	1.075	0.931427	1.24071	0.32277		244	1.02694	0.82828	1.27325	0.80851		103	0.964239	0.697086	1.33378	0.825872		190	1.18021	0.925279	1.50538
	FADD	rs7939734	FADD-02	600	1.09967	0.963185	1.2555	0.15996		294	1.15885	0.955949	1.40481	0.1333		137	0.795488	0.600845	1.05318	0.110034		169	1.31684	1.02565	1.6907	0.0308813		539	0.941601	0.818791	1.08283	0.398724		246	0.979204	0.795721	1.205	0.842645		102	0.903197	0.659705	1.23656	0.525284		191	0.9211	0.724424	1.17117
		rs10751209	FADD-01	599	1.10391	0.964537	1.26342	0.151109		293	1.03918	0.851221	1.26865	0.705754		137	0.998617	0.757648	1.31623	0.992164		169	1.35199	1.05177	1.73791	0.0185766		537	1.04968	0.91074	1.20983	0.503276		245	1.0085	0.813663	1.25	0.938373		102	1.20366	0.881246	1.64405	0.243909		190	1.031	0.808899	1.31408
FAS	FAS	rs17447091	FAS-27	590	0.998522	0.821326	1.21395	0.988162		285	1.05819	0.787918	1.42117	0.707006		137	0.757014	0.496645	1.15388	0.195526		168	1.14828	0.813036	1.62176	0.432487		538	0.957464	0.77957	1.17595	0.67852		244	0.951295	0.690389	1.3108	0.760152		103	1.16883	0.76951	1.77536	0.464493		191	0.894794	0.630178	1.27052
		rs11202916	FAS-24	592	0.999483	0.861429	1.15966	0.994555		287	1.03989	0.833609	1.29721	0.728797		136	1.0653	0.790563	1.43551	0.677654		169	0.863923	0.650183	1.14793	0.31314		538	0.963752	0.824661	1.1263	0.642442		244	0.90402	0.711227	1.14907	0.409648		103	0.823169	0.580144	1.168	0.275685		191	1.09368	0.84368	1.41777
		rs17447140	FAS-28	482	0.870726	0.750458	1.01027	0.0679595		294	0.84806	0.69934	1.02841	0.0938873		21	1.23209	0.602995	2.51751	0.566999		167	0.894017	0.69548	1.14923	0.381916		454	0.752346	0.644901	0.877691	0.000295432		246	0.812447	0.660354	0.999569	0.0495252		17	0.985741	0.46497	2.08978	0.970119		191	0.669549	0.524157	0.85527
		rs12765241	FAS-26	598	1.09254	0.900384	1.3257	0.369852		292	1.14718	0.863928	1.52331	0.342606		137	1.01887	0.696347	1.49077	0.923306		169	1.1137	0.764614	1.62217	0.574631		538	1.07686	0.87889	1.31942	0.474966		244	0.870049	0.628594	1.20425	0.401279		103	1.03212	0.672415	1.58425	0.88502		191	1.47313	1.04755	2.07161
		rs4934433	FAS-31	597	0.934601	0.806347	1.08326	0.369139		293	0.813389	0.654972	1.01012	0.0616441		137	1.12435	0.833414	1.51684	0.442977		167	0.960215	0.724552	1.27253	0.777512		538	0.886842	0.75798	1.03761	0.133858		245	0.938566	0.747677	1.17819	0.584716		103	0.862653	0.605496	1.22903	0.413312		190	0.796079	0.601875	1.05295
		rs2862834	FAS-29	598	0.893698	0.73171	1.09155	0.270695		292	0.829748	0.612236	1.12454	0.228878		137	0.99238	0.667618	1.47512	0.969828		169	0.892569	0.621175	1.28254	0.538884		539	0.887433	0.719954	1.09387	0.263083		245	0.851477	0.616191	1.1766	0.329867		103	0.942261	0.600566	1.47837	0.795794		191	0.884484	0.623741	1.25422
		rs10887876	FAS-22	493	1.0737	0.854978	1.34838	0.540628		187	1.10477	0.758183	1.6098	0.603943		137	1.06862	0.694439	1.64441	0.762816		169	1.00971	0.680393	1.49841	0.961745		471	0.886381	0.690637	1.1376	0.343472		178	0.943857	0.625623	1.42397	0.783015		103	0.671793	0.37811	1.19358	0.174931		190	0.932825	0.633564	1.37344
		rs4934434	FAS-32	586	1.08082	0.940968	1.24146	0.271628		283	1.07164	0.873425	1.31484	0.507286		137	1.07362	0.811448	1.4205	0.618981		166	1.11994	0.863865	1.45191	0.392463		531	1.11553	0.965393	1.28902	0.138232		240	0.910063	0.730363	1.13398	0.401078		103	1.10369	0.805073	1.51308	0.539913		188	1.47668	1.15206	1.89277
		rs3758483	FAS-30	600	0.847883	0.694599	1.03499	0.104827		294	0.767901	0.569134	1.03609	0.0839857		137	0.951728	0.637196	1.42152	0.809012		169	0.884506	0.615194	1.27172	0.507669		540	0.904036	0.736653	1.10945	0.334184		246	0.875439	0.642282	1.19323	0.399845		103	0.885721	0.560603	1.39939	0.603053		191	0.936636	0.663936	1.32134
		rs1800682	FAS-02**	320	0.968415	0.806738	1.16249	0.730568		184	0.99161	0.777365	1.2649	0.945914		136	0.945981	0.716943	1.24819	0.694609		~	~					275	1.13849	0.936633	1.38385	0.192733		173	1.25195	0.972636	1.61147	0.0810622		102	0.970779	0.70988	1.32757	0.852678		~	~
		rs10509561	FAS-16	592	0.895735	0.775848	1.03415	0.133105		286	0.949979	0.770718	1.17093	0.630545		137	0.80972	0.604417	1.08476	0.157163		169	0.911361	0.690582	1.20272	0.511967		534	0.902023	0.775902	1.04864	0.179642		242	1.03114	0.826885	1.28584	0.785452		102	1.06038	0.770954	1.45847	0.718469		190	0.6682	0.506704	0.881168
		rs6586165	FAS-34	595	1.04639	0.9143	1.19757	0.510118		294	1.02519	0.845084	1.24367	0.800776		136	1.10545	0.839034	1.45647	0.476109		165	1.02818	0.789781	1.33855	0.836392		538	1.1109	0.964283	1.27982	0.145298		245	0.908315	0.738206	1.11762	0.363398		103	1.03856	0.761595	1.41625	0.811042		190	1.58538	1.22525	2.05136
		rs1571011	FAS-18	596	1.1188	0.976184	1.28226	0.106633		292	1.15302	0.943375	1.40926	0.16433		136	1.01872	0.76902	1.34949	0.897146		168	1.13975	0.885528	1.46697	0.309694		538	1.19002	1.03246	1.37162	0.0163573		245	1.05912	0.854908	1.31212	0.599175		103	1.11648	0.815941	1.52772	0.491055		190	1.47321	1.15565	1.87804
		rs2147420	FAS-39	597	0.980228	0.856114	1.12234	0.772496		291	0.983807	0.807848	1.19809	0.871009		137	0.982536	0.744493	1.29669	0.900945		169	0.991557	0.767852	1.28044	0.948179		537	0.860648	0.74606	0.992835	0.0395317		244	0.936755	0.758772	1.15649	0.543401		102	0.998132	0.730042	1.36467	0.990651		191	0.682812	0.529929	0.879801
		rs1159120	FAS-38	599	1.08555	0.882378	1.3355	0.437512		293	1.04819	0.775777	1.41627	0.759208		137	1.10341	0.715491	1.70165	0.656145		169	1.11299	0.752593	1.64597	0.591808		538	0.95175	0.75898	1.19348	0.668464		245	0.997082	0.717288	1.38602	0.986128		103	0.69415	0.39102	1.23228	0.212508		190	1.01646	0.692601	1.49176
		rs9658727	FAS-20	593	0.758379	0.619963	0.927697	0.00714774		288	0.654864	0.479144	0.895027	0.00791467		137	0.94792	0.64073	1.40239	0.788968		168	0.75519	0.524648	1.08704	0.130815		537	0.909975	0.745793	1.1103	0.352744		243	0.915657	0.676689	1.23902	0.567976		103	0.792734	0.49891	1.2596	0.325559		191	0.954045	0.688698	1.32163
		rs7901656	FAS-19	597	1.08618	0.94335	1.25064	0.250454		293	1.12743	0.917056	1.38607	0.255011		135	1.07324	0.804228	1.43223	0.631168		169	1.04489	0.801664	1.36191	0.745326		539	1.19766	1.03504	1.38584	0.0154159		245	1.05726	0.847549	1.31887	0.621569		103	1.03552	0.747912	1.43372	0.833481		191	1.55779	1.21521	1.99696
		rs7911226	FAS-35	591	0.932557	0.804751	1.08066	0.353166		288	0.86117	0.690423	1.07414	0.184968		134	1.0305	0.766137	1.38609	0.842537		169	0.953687	0.726301	1.25226	0.732934		536	0.977816	0.838881	1.13976	0.774183		243	0.989919	0.784377	1.24932	0.932001		103	0.79535	0.562386	1.12482	0.19538		190	1.0525	0.813499	1.36171
		rs9658761	FAS-37	600	1.01186	0.818235	1.2513	0.913376		294	1.11666	0.820251	1.52018	0.483271		137	0.965641	0.640633	1.45553	0.867371		169	0.918995	0.598667	1.41072	0.699257		540	1.06231	0.852917	1.3231	0.589466		246	0.873352	0.614532	1.24118	0.450168		103	0.965934	0.604736	1.54287	0.884662		191	1.48762	1.03073	2.14704
		rs2234978	FAS-11	593	0.920775	0.793354	1.06866	0.277426		287	0.964463	0.776153	1.19846	0.74406		137	0.865532	0.638273	1.17371	0.352742		169	0.932451	0.702737	1.23725	0.627921		538	0.834314	0.71233	0.977187	0.0246967		244	0.944257	0.749298	1.18994	0.626891		103	1.07689	0.775232	1.49592	0.658683		191	0.576764	0.428753	0.775871
		rs1051070	FAS-17	255	1.26464	0.903398	1.77033	0.171305		105	1.2945	0.715451	2.34221	0.39355		21	1.17817	0.585028	2.3727	0.646195		129	1.25916	0.746268	2.12456	0.387908		244	1.39752	0.973526	2.00618	0.0695997		68	1.14472	0.586424	2.23454	0.692061		16	1.41307	0.62747	3.18225	0.403847		160	1.62668	0.970447	2.72665
		rs1468063	FAS-04**	314	1.08928	0.808751	1.46711	0.57353		179	1.03051	0.679431	1.56299	0.887552		135	1.13135	0.736027	1.739	0.573673		~	~					277	0.87096	0.619324	1.22484	0.427098		174	1.01652	0.660577	1.56427	0.940598		103	0.655425	0.363869	1.1806	0.159416		~	~
		rs12257092	FAS-25	493	0.906732	0.771722	1.06536	0.233946		187	0.995011	0.770255	1.28535	0.969457		137	0.832696	0.611327	1.13422	0.245572		169	0.9017	0.677103	1.2008	0.478966		471	0.78748	0.664718	0.932912	0.00572581		178	0.948744	0.72928	1.23425	0.695061		102	0.987722	0.704521	1.38476	0.942871		191	0.536631	0.396778	0.725778
		rs10887883	FAS-23	594	1.10666	0.965516	1.26843	0.145436		290	1.07741	0.880819	1.31789	0.468211		137	1.08593	0.822161	1.43433	0.561459		167	1.16008	0.901165	1.49338	0.249178		531	1.19674	1.03785	1.37996	0.0134702		238	1.02787	0.82747	1.2768	0.80381		103	1.18521	0.867758	1.61878	0.285417		190	1.48219	1.16363	1.88794
		rs4934436	FAS-33	595	0.870248	0.760196	0.996231	0.0439356		290	0.877944	0.719446	1.07136	0.200047		136	0.906747	0.687522	1.19588	0.488168		169	0.849607	0.660754	1.09244	0.203845		535	0.814059	0.706278	0.938288	0.0045254		241	0.917947	0.741814	1.1359	0.430899		103	0.953965	0.699591	1.30083	0.765823		191	0.627146	0.489752	0.803086
FASLG	FASLG	rs2639621	FASLG-11	592	1.0318	0.900296	1.18251	0.652696		289	1.01167	0.829378	1.23404	0.908847		137	1.08789	0.82671	1.43158	0.54758		166	1.00657	0.775165	1.30706	0.960792		535	1.10531	0.958462	1.27466	0.168619		245	1.05617	0.854852	1.30489	0.612522		101	1.28402	0.942657	1.74901	0.112862		189	1.06217	0.826962	1.36426
		rs2859228	FASLG-12	592	0.941794	0.823126	1.07757	0.382815		291	0.963034	0.792364	1.17047	0.70509		136	0.876496	0.665039	1.15519	0.349364		165	0.979069	0.756767	1.26667	0.872112		537	0.946186	0.822048	1.08907	0.440773		244	1.00061	0.812622	1.2321	0.99538		102	0.696801	0.507794	0.95616	0.0252443		191	1.0544	0.826123	1.34575
		rs2859234	FASLG-13	599	0.97212	0.848734	1.11344	0.683053		293	1.01378	0.831911	1.23541	0.892086		137	1.00474	0.763462	1.32227	0.973083		169	0.868715	0.670249	1.12595	0.287536		538	0.994984	0.86323	1.14685	0.944683		246	1.06336	0.861531	1.31248	0.567259		102	0.978732	0.716684	1.33659	0.892445		190	0.909084	0.709805	1.16431
		rs2639614	FASLG-10	598	1.14865	0.965721	1.36623	0.117383		292	1.31803	1.03024	1.68622	0.028021		137	0.995938	0.708136	1.40071	0.981338		169	1.00388	0.698275	1.44322	0.983335		540	1.04395	0.866459	1.25779	0.651017		246	1.08011	0.820084	1.42258	0.583414		103	0.950984	0.645779	1.40043	0.799104		191	1.08174	0.768881	1.52189
		rs929087	FASLG-01	600	0.907051	0.791179	1.03989	0.16181		294	0.877886	0.717032	1.07482	0.207234		137	1.06522	0.806021	1.40777	0.656955		169	0.804265	0.624361	1.03601	0.0917686		540	1.00222	0.869264	1.15551	0.975638		246	0.953061	0.767983	1.18274	0.662534		103	1.25201	0.916221	1.71086	0.158321		191	0.923808	0.725405	1.17647
		rs2639654	FASLG-05	598	1.06662	0.855492	1.32984	0.566599		293	0.956521	0.681473	1.34258	0.797202		137	1.2994	0.858076	1.96771	0.21608		168	1.05567	0.700743	1.59036	0.795558		539	0.962628	0.75976	1.21967	0.752435		246	1.05379	0.739351	1.50195	0.771997		102	1.22942	0.768378	1.9671	0.389081		191	0.713794	0.461633	1.10369
		rs5030772	FASLG-06	594	1.01539	0.838904	1.229	0.875447		289	1.08077	0.813313	1.43618	0.592328		136	0.800118	0.537615	1.19079	0.271676		169	1.19958	0.844684	1.70359	0.309247		535	0.894723	0.728222	1.09929	0.289666		241	0.862992	0.625625	1.19042	0.369262		103	0.598136	0.36452	0.981474	0.0419545		191	1.19481	0.854977	1.66972
		rs859663	FASLG-14	598	1.0368	0.831333	1.29305	0.748426		293	0.947836	0.679116	1.32288	0.752793		136	1.24518	0.814744	1.90301	0.310945		169	1.01451	0.671309	1.53318	0.945476		537	0.972049	0.768931	1.22882	0.812627		245	1.07677	0.76186	1.52185	0.675182		103	1.19622	0.743802	1.92383	0.459872		189	0.723554	0.468079	1.11846
		rs1492907	FASLG-09	598	1.08987	0.944893	1.2571	0.237335		293	1.17145	0.951056	1.44292	0.136733		136	0.83318	0.617807	1.12363	0.231681		169	1.24323	0.95085	1.62553	0.111488		539	1.00515	0.864544	1.16863	0.946707		246	1.05242	0.840682	1.31748	0.655759		103	0.686022	0.485004	0.970354	0.0331661		190	1.19269	0.921305	1.54403
		rs2021840	FASLG-15	599	1.13603	0.976612	1.32147	0.0982892		294	1.26736	1.01711	1.57916	0.0347572		137	0.851463	0.623902	1.16202	0.310821		168	1.29143	0.964504	1.72916	0.085927		538	1.00392	0.854056	1.18009	0.962131		245	1.0954	0.861853	1.39222	0.456415		103	0.594671	0.406466	0.870019	0.00742452		190	1.25949	0.952031	1.66623
		rs12085107	FASLG-08	599	0.928481	0.701792	1.22839	0.603352		294	0.884327	0.597145	1.30962	0.539488		137	0.854549	0.458764	1.59178	0.620416		168	1.01385	0.585634	1.75519	0.960811		538	1.03923	0.782184	1.38075	0.790677		244	0.877986	0.575265	1.34001	0.546364		103	1.27812	0.692275	2.35974	0.432815		191	1.11031	0.666521	1.84958
IKBKB	IKBKB	rs3747811	IKBKB-04	599	0.900546	0.787138	1.03029	0.127165		294	0.845039	0.693982	1.02897	0.0937979		137	0.852566	0.647955	1.12179	0.25463		168	1.02491	0.793082	1.32449	0.850854		540	1.08298	0.941232	1.24607	0.265382		246	1.11724	0.906967	1.37626	0.297376		103	1.15801	0.852026	1.57387	0.348726		191	0.980361	0.767764	1.25183
		rs11986055	IKBKB-02	592	1.39934	1.07365	1.82382	0.0129304		288	1.59492	1.09108	2.33143	0.0159548		137	1.56375	0.86114	2.83962	0.141883		167	1.06592	0.648783	1.75126	0.801037		536	1.0397	0.766925	1.4095	0.801992		244	1.15038	0.744183	1.7783	0.52843		103	1.17114	0.556313	2.46548	0.677445		189	0.852143	0.500159	1.45183
		rs5029748	IKBKB-05	600	0.93458	0.801605	1.08961	0.387589		294	0.845087	0.673116	1.06099	0.147077		137	0.941549	0.683137	1.29771	0.712919		169	1.05479	0.796324	1.39715	0.70994		538	1.06133	0.906559	1.24252	0.459219		244	1.12507	0.892483	1.41826	0.318616		103	1.32494	0.941396	1.86474	0.10661		191	0.817659	0.617132	1.08335
		rs4560769	IKBKB-07	590	1.29487	1.04458	1.60514	0.0183792		284	1.42974	1.05705	1.93382	0.0203399		137	1.59145	1.02241	2.47721	0.0395788		169	0.917455	0.588768	1.42964	0.703448		533	0.888477	0.691398	1.14173	0.355432		240	0.906839	0.630551	1.30419	0.59787		102	1.31902	0.776517	2.24052	0.305704		191	0.664401	0.417037	1.05849
		rs2272733	IKBKB-03	599	1.26621	1.0452	1.53394	0.0158769		294	1.36484	1.0317	1.80554	0.029364		137	1.46658	0.995178	2.16127	0.052925		168	1.03274	0.711268	1.49952	0.865538		540	0.836365	0.669127	1.0454	0.116444		246	0.864851	0.619546	1.20728	0.39358		103	1.23492	0.783158	1.94727	0.363837		191	0.622859	0.415199	0.934379
		rs10958713	IKBKB-01	596	0.895597	0.777999	1.03097	0.124714		291	0.821948	0.669	1.00986	0.0619681		137	0.933325	0.697923	1.24813	0.641706		168	0.968742	0.74425	1.26095	0.813354		538	1.0197	0.882414	1.17834	0.791467		245	1.03558	0.837508	1.28049	0.746861		103	1.21598	0.884273	1.6721	0.228896		190	0.86991	0.674155	1.12251
	DKK4	rs3763511	DKK4-01	598	1.25226	0.999738	1.56856	0.050267		294	1.32755	0.968741	1.81926	0.077998		136	1.28286	0.805257	2.04372	0.29447		168	1.13193	0.712307	1.79876	0.599998		540	0.948103	0.733496	1.2255	0.684017		246	1.05827	0.738375	1.51676	0.757778		103	1.24829	0.736072	2.11695	0.410552		191	0.643243	0.385973	1.072
IRF4	IRF4	rs9501958	IRF4-25	468	1.0002	0.717946	1.39343	0.999038		291	1.23266	0.779746	1.94866	0.370668		137	0.813908	0.465861	1.42198	0.469494		40	0.674275	0.247974	1.83345	0.439989		379	0.825538	0.56211	1.21242	0.328227		246	1.12931	0.682703	1.86806	0.635819		102	0.657049	0.332746	1.29743	0.226325		31	0.303652	0.0801899	1.14983
		rs11756234	IRF4-13	596	0.944651	0.782024	1.1411	0.554722		291	0.919809	0.698526	1.21119	0.551618		136	0.877203	0.592562	1.29857	0.512725		169	1.03841	0.730046	1.47702	0.833937		538	1.18311	0.981214	1.42655	0.0781864		244	1.1321	0.855989	1.49728	0.384389		103	1.19251	0.799632	1.77841	0.387916		191	1.25976	0.906703	1.75029
		rs1033180	IRF4-11	297	1.19347	0.803182	1.77342	0.38141		107	0.998788	0.485522	2.05465	0.997371		21	2.73901	0.724368	10.3569	0.137599		169	1.1985	0.706706	2.03254	0.501658		275	0.97806	0.636619	1.50263	0.919344		68	0.920761	0.406959	2.08326	0.84291		17	4.02012	1.15761	13.9609	0.0284963		190	0.763788	0.427875	1.36342
		rs12203592	IRF4-02	598	0.924176	0.773036	1.10487	0.386797		294	0.929865	0.706717	1.22347	0.603499		136	0.965503	0.671831	1.38754	0.849513		168	0.894043	0.65347	1.22318	0.48373		539	1.0179	0.849826	1.21921	0.847232		246	0.943608	0.705684	1.26175	0.695381		103	1.08449	0.729342	1.61257	0.688637		190	1.08969	0.818126	1.45141
		rs6900384	IRF4-26	596	1.0345	0.812558	1.31706	0.783094		293	1.02199	0.721966	1.44669	0.902375		136	1.20034	0.746203	1.93088	0.451507		167	0.89754	0.551554	1.46056	0.663477		539	1.02819	0.797282	1.32598	0.830357		246	1.11558	0.774731	1.60639	0.55657		103	1.07755	0.623105	1.86343	0.789268		190	0.863839	0.539791	1.38242
		rs13208928	IRF4-04	599	1.0255	0.79181	1.32815	0.848665		293	0.977803	0.668392	1.43045	0.907935		137	1.08817	0.656386	1.804	0.743193		169	1.04912	0.635505	1.73195	0.85127		540	1.06744	0.816144	1.39612	0.633681		246	1.03321	0.691105	1.54467	0.873475		103	1.24807	0.725596	2.14675	0.423246		191	1.0196	0.62711	1.65773
		rs3778607	IRF4-07	484	0.946499	0.815366	1.09872	0.469904		294	0.957549	0.790045	1.16057	0.658381		21	0.575424	0.258209	1.28234	0.17647		169	0.975698	0.756871	1.25779	0.849411		454	1.07668	0.923635	1.25508	0.344937		246	1.11594	0.908268	1.37109	0.296422		17	1.36704	0.613862	3.04434	0.444052		191	1.00412	0.788325	1.27899
		rs3800262	IRF4-28	376	0.994079	0.713821	1.38437	0.971963		187	0.804014	0.171133	3.77741	0.782288		21	2.1335e-05	5.39761e-79	~	0.958875		168	1.01844	0.722339	1.43593	0.91696		384	1.11415	0.813327	1.52624	0.500835		177	1.49766	0.393905	5.69423	0.553354		17	2.25659e-05	5.39761e-79	~	0.962		190	1.12245	0.810345	1.55475
		rs1050975	IRF4-01	596	1.08304	0.870977	1.34675	0.473055		290	1.04731	0.774904	1.41547	0.763616		137	0.875741	0.540119	1.41991	0.590503		169	1.3843	0.892857	2.14624	0.146101		538	0.900567	0.705854	1.14899	0.399461		244	0.927765	0.664647	1.29504	0.659496		103	1.13317	0.676584	1.89787	0.634698		191	0.716154	0.428667	1.19644
		rs7768807	IRF4-08	493	0.930259	0.785472	1.10173	0.402301		187	0.896852	0.682993	1.17767	0.433463		137	0.869977	0.632738	1.19617	0.39123		169	1.0302	0.764323	1.38857	0.845114		472	1.13213	0.956577	1.33991	0.148858		178	1.12812	0.860969	1.47816	0.38196		103	1.18986	0.852162	1.66139	0.307409		191	1.11134	0.835509	1.47822
		rs12211228	IRF4-03	598	0.771562	0.633441	0.939801	0.0099693		294	0.794397	0.59895	1.05362	0.110167		137	0.686058	0.449334	1.0475	0.0809756		167	0.789025	0.543847	1.14473	0.212021		538	0.915878	0.750429	1.1178	0.387356		246	0.919347	0.686464	1.23124	0.572597		103	0.729047	0.45254	1.1745	0.193986		189	1.03372	0.734527	1.45478
		rs11242865	IRF4-12	597	0.832596	0.702933	0.986175	0.03391		291	0.804676	0.628481	1.03027	0.084802		137	0.767351	0.536997	1.09652	0.145937		169	0.928214	0.67959	1.2678	0.639569		538	0.975759	0.821829	1.15852	0.779362		244	0.976675	0.758736	1.25722	0.854643		103	0.91496	0.618937	1.35256	0.655855		191	1.0263	0.763083	1.38032
		rs7757906	IRF4-23	492	0.859785	0.728595	1.0146	0.0737115		187	0.861889	0.660552	1.12459	0.273544		136	0.681634	0.491268	0.945768	0.0218106		169	1.04605	0.789245	1.3864	0.754119		470	0.949665	0.80291	1.12324	0.546503		178	0.995018	0.761746	1.29973	0.970772		102	0.954302	0.671202	1.35681	0.794469		190	0.929902	0.704673	1.22712
		rs11242867	IRF4-27	587	1.07752	0.898589	1.29208	0.420327		282	1.09895	0.846986	1.42587	0.477631		136	0.896492	0.612328	1.31253	0.574277		169	1.23929	0.871773	1.76174	0.231945		536	0.954117	0.7838	1.16144	0.639658		242	1.00807	0.760482	1.33626	0.955427		103	1.08608	0.719512	1.63939	0.694289		191	0.825789	0.566759	1.2032
		rs9378805	IRF4-24	598	1.11373	0.974204	1.27325	0.114729		293	1.1627	0.957365	1.41209	0.128385		137	1.23454	0.936999	1.62655	0.13427		168	0.958493	0.74309	1.23633	0.744103		538	0.948591	0.824092	1.0919	0.462205		246	0.899038	0.730038	1.10716	0.316449		102	0.96202	0.704201	1.31423	0.807807		190	1.00681	0.788162	1.28611
LTA/TNF	NFKBIL1	rs6916921	NFKBIL1-06	598	0.799411	0.631995	1.01118	0.0618635		293	0.832477	0.596368	1.16206	0.281309		136	0.855071	0.542079	1.34878	0.500756		169	0.658985	0.402404	1.07917	0.097476		540	0.783265	0.609405	1.00672	0.0564397		246	0.907509	0.639764	1.28731	0.586375		103	1.00196	0.613112	1.63742	0.993766		191	0.436189	0.255153	0.745674
		rs2857605	NFKBIL1-04	599	0.801309	0.674342	0.952182	0.011847		294	0.730639	0.565637	0.943773	0.0162579		136	0.856887	0.601761	1.22018	0.391739		169	0.877257	0.639877	1.2027	0.415949		538	0.857565	0.717772	1.02458	0.0905576		244	0.935281	0.720158	1.21466	0.615865		103	0.696978	0.456205	1.06482	0.0950188		191	0.851012	0.627285	1.15453
		rs2239707	NFKBIL1-02	597	1.0207	0.886154	1.17566	0.77638		294	0.977462	0.795641	1.20083	0.828144		135	0.975053	0.723987	1.31319	0.867911		168	1.15177	0.887237	1.49517	0.288551		539	0.987847	0.851622	1.14586	0.871691		245	1.03215	0.828815	1.28537	0.777419		103	0.838073	0.595186	1.18008	0.311693		191	1.02913	0.798565	1.32626
		rs2230365	NFKBIL1-01	595	1.29504	1.08717	1.54265	0.00377704		292	1.17805	0.912801	1.52036	0.208044		134	1.19339	0.823985	1.72842	0.349514		169	1.64176	1.18556	2.2735	0.00283822		538	1.21521	1.00898	1.46358	0.0399559		246	1.23432	0.943222	1.61525	0.125025		103	1.12577	0.739764	1.7132	0.580271		189	1.27132	0.911067	1.77403
		rs3130062	NFKBIL1-03	599	0.760544	0.569848	1.01505	0.0630966		293	0.879609	0.578567	1.33729	0.548404		137	0.591651	0.300833	1.16361	0.12829		169	0.770649	0.464797	1.27776	0.312566		537	0.630637	0.457442	0.869407	0.00488959		245	0.757832	0.476264	1.20586	0.241972		103	0.466518	0.199759	1.08951	0.0780912		189	0.581717	0.340123	0.994921
		rs4947324	NFKBIL1-05	597	0.861916	0.690839	1.07536	0.188053		292	0.85577	0.622951	1.1756	0.336362		136	0.962973	0.63591	1.45825	0.858562		169	0.761225	0.474582	1.22099	0.257751		539	1.15188	0.929024	1.42819	0.197444		245	1.10378	0.802445	1.51828	0.543852		103	1.3951	0.919448	2.11682	0.117539		191	1.05947	0.702895	1.59693
	LTA	rs2844484	LTA-17	598	0.792768	0.690467	0.910228	0.000986703		294	0.747834	0.61209	0.913682	0.00446513		136	0.9236	0.700867	1.21712	0.572437		168	0.743005	0.566256	0.974924	0.0320979		538	0.913345	0.791629	1.05378	0.214183		246	0.898441	0.728073	1.10868	0.31814		102	0.831229	0.606416	1.13938	0.250588		190	0.963386	0.74787	1.24101
		rs2844482	LTA-16	593	1.21084	1.01654	1.44228	0.0320522		287	1.17602	0.914345	1.51257	0.206728		137	1.07225	0.740128	1.5534	0.712255		169	1.44844	1.03927	2.0187	0.0287167		537	1.08884	0.902822	1.31318	0.373235		244	1.00726	0.763204	1.32937	0.959235		103	0.962794	0.627228	1.47789	0.862325		190	1.34699	0.974155	1.86252
		rs2239704	LTA-04**	524	0.789736	0.682874	0.91332	0.00146128		266	0.773737	0.629033	0.951729	0.0151696		105	0.883297	0.652096	1.19647	0.422865		153	0.731673	0.551933	0.969946	0.0298465		476	0.931959	0.802441	1.08238	0.355993		209	0.938667	0.751801	1.17198	0.576274		86	0.853835	0.609205	1.1967	0.358917		181	0.959315	0.740743	1.24238
		rs909253	LTA-01**	587	1.24267	1.0831	1.42574	0.00194507		284	1.4413	1.18173	1.75788	0.000308398		137	1.05771	0.795127	1.40701	0.699971		166	1.1278	0.864847	1.47072	0.374565		526	1.01556	0.876377	1.17684	0.837358		232	1.1493	0.924042	1.42946	0.211224		103	1.03072	0.746394	1.42335	0.854221		191	0.854112	0.65947	1.1062
		rs2229094	LTA-06	599	1.08125	0.932576	1.25361	0.300654		294	1.06923	0.863677	1.3237	0.538873		136	1.00741	0.745686	1.361	0.961628		169	1.20555	0.903529	1.60854	0.203907		539	1.15193	0.987311	1.344	0.072231		246	1.12241	0.894386	1.40857	0.318939		102	1.12851	0.808069	1.57603	0.47805		191	1.25348	0.952283	1.64994
	TNF	rs1800630	TNF-09**	590	1.17324	0.999373	1.37736	0.0509031		290	1.0844	0.866471	1.35714	0.479039		136	1.13899	0.81533	1.59115	0.445457		164	1.45453	1.05047	2.014	0.0240381		525	1.08751	0.915137	1.29236	0.340691		237	1.01785	0.796062	1.30144	0.88777		102	1.01738	0.690921	1.49809	0.930459		186	1.30977	0.95131	1.80329
		rs1799724	TNF-07**	582	0.795714	0.628199	1.0079	0.0581287		279	0.762473	0.540762	1.07508	0.121871		137	0.950067	0.609875	1.48002	0.820826		166	0.664216	0.407275	1.08325	0.101106		518	0.737746	0.569394	0.955875	0.021367		227	0.787176	0.542479	1.14225	0.207743		102	1.03864	0.636282	1.69544	0.879463		189	0.445931	0.261373	0.760807
		rs1800629	TNF-02**	584	1.27791	1.07749	1.51561	0.00484023		283	1.55252	1.20111	2.00675	0.000780953		136	1.22848	0.862395	1.74997	0.254331		165	1.01982	0.749341	1.38794	0.900658		523	1.02537	0.850243	1.23656	0.793197		232	1.13276	0.843792	1.5207	0.406757		103	1.19477	0.802737	1.77826	0.380465		188	0.85892	0.631427	1.16837
		rs361525	TNF-04**	580	0.884148	0.648001	1.20635	0.437364		275	1.13044	0.738412	1.7306	0.572561		137	0.88983	0.502502	1.57571	0.688893		168	0.472375	0.20716	1.07713	0.0745388		515	1.14485	0.844813	1.55146	0.382988		223	1.08247	0.677507	1.72949	0.74029		102	1.29537	0.736646	2.27787	0.368845		190	1.17306	0.658695	2.08909
		rs3093662	TNF-39	599	0.932881	0.726333	1.19817	0.58637		293	1.08686	0.766618	1.54087	0.640013		137	0.869686	0.53554	1.41232	0.572477		169	0.718346	0.408854	1.26211	0.249974		539	1.2266	0.960978	1.56565	0.100943		245	1.27767	0.891705	1.8307	0.181764		103	1.27856	0.794345	2.05794	0.311592		191	1.12918	0.704418	1.81007
	LST1	rs2256974	LST1-01	596	1.03685	0.87029	1.2353	0.68543		292	1.04002	0.80898	1.33705	0.759493		136	0.887357	0.604801	1.30192	0.54119		168	1.18001	0.852271	1.63377	0.318735		537	1.00301	0.833556	1.20691	0.974603		245	1.0828	0.829706	1.41311	0.558109		103	0.967235	0.631245	1.48206	0.878394		189	0.913511	0.658112	1.26802
NFKB1	NFKB1	rs3774933	NFKB1-50	598	1.03416	0.902126	1.18553	0.629783		294	1.10109	0.903637	1.34168	0.339553		136	0.951226	0.71451	1.26637	0.731983		168	0.996013	0.770493	1.28754	0.975668		540	0.962225	0.833668	1.11061	0.598709		246	0.892117	0.720247	1.105	0.295778		103	1.02142	0.742472	1.40516	0.896392		191	1.02914	0.804642	1.31627
		rs3774934	NFKB1-40	599	0.980707	0.788914	1.21913	0.860714		294	1.04707	0.769886	1.42405	0.769393		136	1.09305	0.71739	1.66542	0.678798		169	0.790541	0.496728	1.25814	0.321505		539	0.90885	0.718474	1.14967	0.425478		246	0.862587	0.607408	1.22497	0.408782		103	1.09988	0.682906	1.77146	0.695419		190	0.852755	0.555632	1.30876
		rs4648006	NFKB1-42	594	1.15856	0.871887	1.53949	0.310229		293	1.06466	0.70956	1.59746	0.762168		134	1.31175	0.732904	2.34777	0.36088		167	1.24353	0.709186	2.18049	0.446855		539	1.11019	0.820858	1.50149	0.497438		246	1.16943	0.766447	1.7843	0.467798		102	1.06917	0.542866	2.10574	0.84663		191	0.981687	0.555499	1.73485
		rs230515	NFKB1-49	599	1.02344	0.887634	1.18002	0.74974		293	1.10478	0.896972	1.36074	0.348619		137	0.937951	0.697119	1.26198	0.672223		169	0.957227	0.734745	1.24708	0.746005		539	0.97799	0.841935	1.13603	0.770905		245	0.891429	0.709783	1.11956	0.32288		103	1.092	0.786838	1.5155	0.598675		191	1.03316	0.802042	1.33088
		rs230510	NFKB1-37	599	0.906786	0.791734	1.03856	0.157517		294	0.938321	0.772339	1.13997	0.521541		137	0.899009	0.680537	1.18762	0.453574		168	0.894501	0.688475	1.16218	0.403883		540	0.978037	0.848892	1.12683	0.758578		246	1.01859	0.827946	1.25313	0.861715		103	0.846509	0.618388	1.15878	0.298293		191	1.02483	0.797154	1.31753
		rs4648022	NFKB1-43	594	1.0413	0.81758	1.32625	0.74294		290	0.952442	0.66419	1.36579	0.791053		137	1.25376	0.81719	1.92355	0.300422		167	0.908419	0.540176	1.52769	0.717232		532	1.02001	0.788571	1.31937	0.88007		238	1.07269	0.739454	1.5561	0.711609		103	1.04658	0.621979	1.76103	0.863855		191	0.911115	0.551435	1.5054
		rs1598859	NFKB1-53	597	1.05328	0.916224	1.21083	0.46551		294	1.12571	0.922728	1.37334	0.243115		136	0.918832	0.681596	1.23864	0.578537		167	1.01469	0.778052	1.3233	0.914281		539	0.96664	0.834418	1.11981	0.651202		245	0.881256	0.708705	1.09582	0.255551		103	1.0648	0.76548	1.48116	0.709251		191	1.03276	0.800733	1.33203
		rs4648095	NFKB1-54	600	1.2468	0.924742	1.68101	0.147958		294	1.02467	0.658364	1.59477	0.914029		137	1.62056	0.896175	2.93048	0.110203		169	1.43315	0.808702	2.53977	0.217694		538	1.00591	0.71867	1.40795	0.972615		244	0.932591	0.569838	1.52627	0.781268		103	1.20472	0.593935	2.44363	0.605746		191	0.948405	0.514449	1.74842
		rs4648110	NFKB1-45	600	1.00813	0.855339	1.18823	0.923034		294	0.870568	0.681427	1.11221	0.267409		137	1.07849	0.786893	1.47814	0.638486		169	1.20244	0.873154	1.65592	0.258829		540	1.05835	0.892158	1.25549	0.515271		246	1.06319	0.828213	1.36483	0.63063		103	0.984269	0.684294	1.41574	0.931869		191	1.1065	0.809696	1.51209
		rs4648141	NFKB1-51	442	0.994132	0.81051	1.21935	0.954951		293	0.949995	0.743009	1.21464	0.682444		21	0.601979	0.174622	2.07522	0.42153		128	1.05177	0.706157	1.56654	0.803885		421	0.994731	0.806274	1.22724	0.960687		245	1.03197	0.797218	1.33586	0.811107		17	0.287293	0.0584179	1.41287	0.124861		159	0.990708	0.677893	1.44787
		rs7674640	NFKB1-47	596	0.940058	0.822491	1.07443	0.364507		293	0.966724	0.797377	1.17204	0.730538		136	0.982903	0.751527	1.28551	0.899789		167	0.887572	0.683094	1.15326	0.372027		539	0.991105	0.861752	1.13987	0.900347		246	1.08911	0.886703	1.33773	0.415799		102	0.878147	0.648397	1.18931	0.401095		191	0.936164	0.72912	1.202
		rs997476	NFKB1-52	600	1.02354	0.767412	1.36516	0.874163		294	0.751647	0.486882	1.16039	0.197555		137	1.24044	0.704537	2.18398	0.455336		169	1.36701	0.795538	2.34901	0.2577		540	1.22374	0.919772	1.62818	0.165767		246	1.08227	0.715428	1.63721	0.708148		103	1.39918	0.769601	2.54378	0.270766		191	1.30703	0.767098	2.22701
	MANBA	rs4698863	MANBA-01	598	1.02572	0.889574	1.1827	0.726705		293	1.06671	0.869423	1.30876	0.535977		136	0.970805	0.720563	1.30795	0.845537		169	0.966249	0.735632	1.26916	0.805084		538	0.971949	0.836295	1.12961	0.710659		245	0.895501	0.716427	1.11934	0.332245		103	1.22282	0.88331	1.69283	0.225423		190	0.936461	0.719479	1.21888
NFKB2	GBF1	rs1057050	GBF1-01	600	0.806387	0.58675	1.10824	0.184685		294	0.77145	0.485301	1.22632	0.272531		137	0.798091	0.401532	1.5863	0.519906		169	0.863408	0.482104	1.54629	0.621321		539	0.998273	0.73242	1.36063	0.991272		246	1.02111	0.651478	1.60048	0.927392		103	0.977679	0.477328	2.00251	0.950795		190	0.981328	0.570105	1.68917
		rs11191275	GBF1-02	453	1.05294	0.859513	1.28989	0.618415		187	0.933341	0.66628	1.30745	0.688321		137	0.933933	0.648613	1.34476	0.713277		129	1.36071	0.941788	1.96599	0.100897		441	0.840826	0.671914	1.0522	0.129712		178	0.756364	0.523679	1.09244	0.136586		103	0.979238	0.655764	1.46228	0.918319		160	0.824334	0.553636	1.22739
	NFKB2	rs7076748	NFKB2-02	597	1.07563	0.927541	1.24737	0.334697		294	1.20672	0.972444	1.49743	0.0879642		134	0.907355	0.671687	1.22571	0.526339		169	1.01316	0.760281	1.35015	0.928891		539	0.979884	0.836832	1.14739	0.800747		246	1.08705	0.860138	1.37381	0.484736		102	0.693124	0.482811	0.99505	0.0469379		191	1.07109	0.813387	1.41043
		rs11574849	NFKB2-01	590	1.05466	0.793567	1.40164	0.713852		287	1.02346	0.674347	1.55332	0.913242		135	1.03126	0.588006	1.80865	0.914478		168	1.07695	0.623107	1.86136	0.790586		535	1.20456	0.905695	1.60206	0.200833		244	1.02882	0.659931	1.6039	0.900209		102	1.47426	0.829055	2.62158	0.186288		189	1.31009	0.795625	2.15722
	PSD	rs1056890	PSD-01	595	0.963734	0.834957	1.11237	0.613721		294	0.876029	0.711961	1.07791	0.210963		137	1.18286	0.887007	1.5774	0.252821		164	0.982849	0.741359	1.303	0.904287		531	1.16563	1.0049	1.35207	0.0429121		245	1.10534	0.889775	1.37313	0.36555		102	1.40978	1.02208	1.94455	0.0363428		184	1.11303	0.851615	1.45468
NFKBIA	NFKBIA	rs7152826	NFKBIA-07	593	1.05031	0.917179	1.20277	0.477807		287	1.07393	0.881699	1.30807	0.478458		137	0.994616	0.754582	1.31101	0.96944		169	1.05171	0.810329	1.36498	0.704709		539	0.999316	0.866906	1.15195	0.992469		246	1.01517	0.823116	1.25203	0.888109		103	0.969012	0.710697	1.32122	0.842262		190	0.976409	0.760065	1.25433
		rs3138056	NFKBIA-06	593	0.831455	0.719611	0.960682	0.0122741		288	0.843284	0.683965	1.03971	0.110615		136	0.853654	0.629835	1.15701	0.307766		169	0.773334	0.589701	1.01415	0.0631168		536	0.960917	0.828571	1.1144	0.597988		242	0.997962	0.801602	1.24242	0.985439		103	0.994057	0.712889	1.38612	0.97197		191	0.875845	0.677924	1.13155
		rs3138045	NFKBIA-05	600	1.12624	0.955028	1.32815	0.157641		294	1.1909	0.93427	1.51802	0.158274		137	0.952299	0.675383	1.34275	0.780397		169	1.18621	0.875439	1.60731	0.270588		539	0.949072	0.794714	1.13341	0.563825		246	1.06614	0.819544	1.38694	0.633218		103	0.634909	0.413626	0.974574	0.0377314		190	1.02839	0.761158	1.38944
		rs2007960	NFKBIA-04	590	1.16013	1.01173	1.33029	0.0334273		287	1.18347	0.971654	1.44147	0.0940961		135	0.942628	0.708094	1.25484	0.685647		168	1.28907	0.992242	1.67469	0.0572184		536	1.06702	0.923773	1.23249	0.377779		244	1.09228	0.884082	1.3495	0.413319		102	1.00363	0.728467	1.38273	0.982311		190	1.07168	0.831292	1.38159
		rs17103274	NFKBIA-01	595	1.01679	0.808497	1.27875	0.88678		289	1.07238	0.776682	1.48066	0.671162		137	0.984921	0.616026	1.57472	0.949402		169	0.88034	0.554345	1.39804	0.58915		536	1.07608	0.848814	1.3642	0.544656		242	1.01944	0.717547	1.44835	0.91442		103	1.0891	0.655145	1.81048	0.742059		191	1.09297	0.717334	1.66532
		rs17103282	NFKBIA-02	599	1.20282	0.872643	1.65791	0.25936		294	1.85968	1.17722	2.93778	0.00782988		136	0.60826	0.279341	1.32448	0.210507		169	0.955308	0.523111	1.74459	0.881713		540	1.00514	0.706968	1.42907	0.977217		246	1.3257	0.782178	2.2469	0.294941		103	0.704529	0.307314	1.61516	0.40803		191	0.930091	0.514245	1.68221
		rs17103286	NFKBIA-03	593	1.15839	1.00874	1.33024	0.0372312		289	1.15254	0.944596	1.40626	0.161966		135	0.973343	0.726805	1.30351	0.856125		169	1.27141	0.978967	1.6512	0.0717716		536	1.12447	0.973192	1.29926	0.111531		243	1.11277	0.899749	1.37621	0.324351		103	1.11544	0.802614	1.55019	0.515322		190	1.12275	0.873137	1.44371
		rs8018407	NFKBIA-09	598	1.13329	0.983879	1.3054	0.0828025		294	1.07656	0.876751	1.32191	0.481267		136	1.03392	0.769045	1.39002	0.82517		168	1.296	0.992114	1.69297	0.0571857		540	1.07822	0.929193	1.25114	0.321052		246	1.07933	0.86673	1.34407	0.49521		103	1.03375	0.741717	1.44077	0.844628		191	1.08506	0.836766	1.40704
		rs8018193	NFKBIA-08	598	0.844151	0.735566	0.968764	0.0158791		293	0.790752	0.645505	0.968682	0.0233749		137	1.03178	0.78259	1.36032	0.824454		168	0.818001	0.629816	1.06241	0.13205		538	0.968456	0.840307	1.11615	0.658052		245	1.01822	0.824793	1.25701	0.866609		103	1.07186	0.785188	1.46319	0.662107		190	0.877154	0.684156	1.1246
	DNAJC8P1	rs2415290	DNAJC8P1-01	592	1.08588	0.928698	1.26967	0.301716		287	1.03154	0.817143	1.30218	0.793933		137	0.98055	0.71379	1.34701	0.903502		168	1.23884	0.925529	1.6582	0.149945		532	1.00926	0.85447	1.19209	0.913589		240	0.980982	0.762295	1.26241	0.881388		103	1.06512	0.750141	1.51236	0.72431		189	0.997166	0.745372	1.33402
		rs8008601	DNAJC8P1-04	600	1.04112	0.914178	1.18569	0.543576		294	1.05574	0.875261	1.27344	0.570656		137	0.933962	0.710654	1.22744	0.624105		169	1.08108	0.84526	1.38269	0.534625		538	0.979315	0.854274	1.12266	0.76425		245	0.906786	0.741026	1.10963	0.342107		103	0.944327	0.695206	1.28272	0.713929		190	1.07618	0.849599	1.3632
		rs762009	DNAJC8P1-03	598	0.990492	0.856013	1.1461	0.897892		293	1.02551	0.833942	1.26109	0.811287		136	0.884849	0.643055	1.21756	0.452521		169	1.01228	0.767974	1.33432	0.930957		537	0.905456	0.774567	1.05846	0.212499		243	0.879057	0.699323	1.10498	0.269356		103	0.89606	0.627513	1.27953	0.545971		191	0.924391	0.705126	1.21184
		rs4982271	DNAJC8P1-02	599	1.09133	0.956491	1.24518	0.19399		294	1.15333	0.949968	1.40023	0.149481		137	1.00998	0.775508	1.31533	0.941293		168	1.08551	0.843119	1.39759	0.524508		538	0.943216	0.821538	1.08292	0.40678		245	1.05371	0.856945	1.29565	0.619848		103	1.05312	0.780629	1.42074	0.734744		190	0.770817	0.605814	0.980762
NFKBIE	HSPCB	rs13296	HSPCB-01	491	1.04198	0.890396	1.21936	0.608206		187	0.961322	0.737853	1.25247	0.770115		137	1.09213	0.82318	1.44895	0.541213		167	1.08976	0.827656	1.43487	0.540287		469	1.09332	0.930359	1.28483	0.278626		178	1.19309	0.915837	1.55428	0.190736		103	0.95889	0.692111	1.3285	0.800763		188	1.08077	0.828229	1.41031
	SLC35B2	rs1875324	SLC35B2-07	597	1.02397	0.86413	1.21337	0.784453		293	1.11111	0.869461	1.41991	0.399776		136	0.890061	0.617425	1.28309	0.532538		168	1.01674	0.741343	1.39445	0.917953		538	0.894202	0.74478	1.0736	0.23065		244	1.11513	0.856512	1.45182	0.418267		103	0.762268	0.496487	1.17033	0.214624		191	0.735487	0.53316	1.01459
		rs520639	SLC35B2-08	590	1.02976	0.841045	1.26081	0.776478		288	1.029	0.773928	1.36815	0.844047		137	0.915683	0.606622	1.3822	0.675013		165	1.16088	0.767191	1.7566	0.480242		532	1.06848	0.865015	1.31981	0.538845		244	0.990666	0.729413	1.34549	0.952126		102	1.44539	0.947648	2.20457	0.0872083		186	0.996977	0.660562	1.50473
	NFKBIE	rs2282151	NFKBIE-03	599	0.964987	0.820335	1.13514	0.667096		294	1.02513	0.812086	1.29406	0.834617		137	0.86742	0.615818	1.22182	0.415785		168	0.964089	0.707296	1.31411	0.816988		539	0.83208	0.698275	0.991526	0.0398689		245	1.01582	0.790333	1.30564	0.902459		103	0.639454	0.421358	0.970437	0.035644		191	0.732023	0.536865	0.998123
		rs730775	NFKBIE-02	600	1.0622	0.927072	1.21702	0.384742		294	1.20426	0.989097	1.46623	0.0641989		137	0.865103	0.651772	1.14826	0.315846		169	1.05389	0.813007	1.36614	0.691793		539	1.08625	0.941927	1.25268	0.255367		246	1.12236	0.908531	1.38653	0.284419		103	1.1087	0.808664	1.52007	0.52157		190	1.05411	0.823082	1.34999
		rs483536	NFKBIE-01	599	1.00316	0.87361	1.15193	0.964302		293	1.00838	0.826928	1.22965	0.934297		137	1.10056	0.826192	1.46604	0.51251		169	0.867243	0.663706	1.1332	0.296624		540	0.927443	0.801467	1.07322	0.311894		246	0.806885	0.649238	1.00281	0.0530335		103	1.135	0.823719	1.56391	0.43878		191	0.96519	0.748825	1.24407
	LOC441151	rs1044690	LOC441151-01	492	1.07454	0.910606	1.26799	0.394644		186	0.897999	0.680847	1.18441	0.446232		137	1.21168	0.896608	1.63746	0.211426		169	1.14622	0.857004	1.53304	0.357651		472	0.951694	0.800127	1.13197	0.575888		178	0.980175	0.741451	1.29576	0.888182		103	0.752483	0.517344	1.09449	0.136849		191	1.03088	0.778004	1.36594
	RP11-444E17.2	rs12664825	RP11-444E17.2-01	595	0.777361	0.610821	0.989309	0.0406247		289	0.714253	0.499732	1.02086	0.0647963		137	0.816089	0.50028	1.33126	0.415653		169	0.793867	0.508674	1.23896	0.309409		538	0.881572	0.69073	1.12514	0.311211		245	0.859006	0.597146	1.2357	0.412672		103	0.854446	0.492981	1.48094	0.575086		190	0.928551	0.610939	1.41128
		rs324140	RP11-444E17.2-02	600	0.860042	0.725333	1.01977	0.0827914		294	0.872914	0.685555	1.11148	0.270202		137	0.838179	0.5913	1.18813	0.32139		169	0.825459	0.589738	1.1554	0.263553		540	0.952304	0.800048	1.13353	0.582439		246	1.01253	0.787873	1.30125	0.922493		103	0.740282	0.491648	1.11465	0.149824		191	1.00333	0.736084	1.36761
		rs9381307	RP11-444E17.2-03	597	0.83648	0.691977	1.01116	0.064999		293	0.862943	0.660076	1.12816	0.281009		135	0.771528	0.517708	1.14979	0.202574		169	0.807343	0.558312	1.16745	0.255445		540	0.931188	0.767806	1.12934	0.46889		246	0.981292	0.74347	1.29519	0.893907		103	0.725104	0.457922	1.14818	0.170459		191	1.00292	0.711422	1.41387
NFRKB	TMEM45B	rs3087920	TMEM45B-01	493	1.17176	1.00319	1.36866	0.0454866		187	1.16815	0.909091	1.50102	0.224399		137	1.22047	0.915011	1.6279	0.175218		169	1.12933	0.856109	1.48974	0.389447		472	0.93599	0.793401	1.10421	0.432773		178	0.97876	0.7515	1.27475	0.873468		103	0.928804	0.662764	1.30163	0.667965		191	0.892072	0.678253	1.1733
		rs1622182	TMEM45B-02	592	0.932724	0.784662	1.10873	0.429709		286	1.05123	0.828087	1.33449	0.681528		137	0.778679	0.538772	1.12541	0.183115		169	0.832585	0.585069	1.18481	0.308746		532	1.00121	0.837087	1.19751	0.989437		238	0.918941	0.704222	1.19913	0.53357		103	1.11384	0.762298	1.6275	0.577382		191	1.06357	0.773368	1.46266
		rs951838	TMEM45B-03	595	0.932645	0.811673	1.07165	0.32524		290	1.0222	0.839444	1.24474	0.827061		137	0.792277	0.592751	1.05896	0.115733		168	0.892695	0.678748	1.17408	0.41681		537	1.03406	0.89512	1.19456	0.649162		244	1.0115	0.819154	1.24901	0.915375		103	1.06147	0.773306	1.45702	0.712014		190	1.07827	0.833844	1.39434
	NFRKB	rs1650825	NFRKB-04	598	0.900342	0.655093	1.23741	0.517603		293	0.895469	0.576159	1.39174	0.623617		136	1.15035	0.61522	2.15093	0.660922		169	0.67316	0.334307	1.35547	0.267749		539	1.1675	0.860775	1.58351	0.319317		246	0.760498	0.462421	1.25072	0.280764		103	1.74584	0.957581	3.18296	0.0689861		190	1.42432	0.848866	2.38988
		rs1016364	NFRKB-01	598	1.0032	0.837977	1.201	0.972229		292	1.15209	0.903014	1.46986	0.25465		137	0.745546	0.495369	1.12207	0.159193		169	0.930757	0.641133	1.35121	0.705953		540	1.15379	0.960445	1.38607	0.126341		246	1.00569	0.767588	1.31766	0.967156		103	1.24762	0.837656	1.85824	0.276399		191	1.37771	0.993788	1.90994
		rs1733448	NFRKB-07	594	0.9654	0.829914	1.123	0.648109		288	0.89498	0.713527	1.12258	0.337172		137	1.2204	0.905758	1.64435	0.190431		169	0.912691	0.687806	1.2111	0.526762		537	0.922408	0.786567	1.08171	0.320384		244	0.938577	0.738719	1.19251	0.603852		103	1.07927	0.765844	1.52098	0.66295		190	0.816809	0.620234	1.07569
		rs11820190	NFRKB-02	598	0.933646	0.781243	1.11578	0.450187		294	0.889808	0.683057	1.15914	0.386841		135	0.936831	0.657015	1.33582	0.718498		169	1.00409	0.716742	1.40664	0.981066		539	1.05702	0.881926	1.26689	0.548389		245	1.09204	0.834554	1.42897	0.521034		103	0.976981	0.657134	1.45251	0.908371		191	1.08406	0.788404	1.4906
		rs2293664	NFRKB-08	304	1.14447	0.950667	1.37777	0.154009		~	~					136	1.05158	0.801	1.38055	0.717245		168	1.2165	0.94034	1.57377	0.135767		290	0.926659	0.762803	1.12571	0.442949		~	~					102	0.863294	0.631335	1.18048	0.357192		188	0.967838	0.753158	1.24371
		rs3829264	NFRKB-06	482	1.05158	0.904681	1.22234	0.51238		293	1.07674	0.886736	1.30745	0.455416		21	0.756935	0.353514	1.62073	0.473442		168	1.04844	0.811571	1.35445	0.717318		452	0.967356	0.828354	1.12968	0.674972		244	0.973872	0.79062	1.1996	0.803425		17	0.740935	0.331227	1.65743	0.465427		191	0.973875	0.76281	1.24334
	PRDM10	rs1650817	PRDM10-05	599	1.05675	0.924422	1.20801	0.418735		293	1.1145	0.918123	1.35287	0.27301		137	0.940963	0.71494	1.23844	0.664169		169	1.01509	0.784688	1.31314	0.909218		540	1.02785	0.893167	1.18284	0.701496		246	0.993356	0.807533	1.22194	0.949702		103	0.977701	0.718175	1.33101	0.886069		191	1.0872	0.848677	1.39277
		rs1161662	PRDM10-02	591	1.11449	0.912715	1.36088	0.287454		289	1.18217	0.891507	1.56759	0.245105		137	1.24855	0.817771	1.90625	0.303868		165	0.895591	0.604327	1.32723	0.58271		537	1.16171	0.944786	1.42843	0.155208		245	1.20504	0.894186	1.62395	0.220485		102	1.61972	1.03276	2.54028	0.0356965		190	0.887554	0.609858	1.2917
		rs1650815	PRDM10-03	599	0.977926	0.847468	1.12847	0.759948		294	1.07313	0.876254	1.31425	0.494894		136	0.746093	0.542118	1.02681	0.0722446		169	0.95863	0.72961	1.25954	0.761633		540	1.10993	0.957441	1.2867	0.166611		246	1.06784	0.859558	1.3266	0.55322		103	1.24345	0.893207	1.73103	0.196747		191	1.09146	0.842793	1.41351
		rs3734075	PRDM10-04	600	0.994267	0.845453	1.16927	0.944585		294	1.06513	0.849545	1.33542	0.584501		137	0.742712	0.513371	1.07451	0.114433		169	1.0413	0.762936	1.42123	0.79872		540	1.07029	0.904038	1.26712	0.430292		246	1.03727	0.811493	1.32586	0.770157		103	1.02551	0.694644	1.51398	0.899133		191	1.15194	0.85528	1.55149
REL	REL	rs842636	REL-09	598	1.07698	0.943785	1.22898	0.270888		293	1.00446	0.826337	1.22098	0.964372		137	1.22432	0.933987	1.60491	0.142794		168	1.16585	0.910761	1.49239	0.223219		539	1.03938	0.904825	1.19394	0.585063		246	1.07376	0.871632	1.32275	0.503628		102	0.829032	0.606596	1.13303	0.239456		191	1.17443	0.926817	1.48821
		rs842640	REL-06	598	0.876722	0.683266	1.12495	0.300983		292	0.792474	0.547764	1.14651	0.217059		137	0.816342	0.510295	1.30594	0.397278		169	1.24069	0.750966	2.04979	0.399825		539	1.04026	0.809596	1.33665	0.757623		246	0.976136	0.673263	1.41526	0.898593		103	0.823587	0.48109	1.40992	0.479212		190	1.46224	0.920459	2.32292
		rs13019590	REL-08	599	1.12097	0.976302	1.28707	0.105283		294	1.08037	0.881238	1.32451	0.457051		136	1.24516	0.940315	1.64883	0.125913		169	1.15547	0.892131	1.49655	0.273499		539	1.0065	0.869979	1.16445	0.930536		245	1.05963	0.852336	1.31734	0.60204		103	0.843745	0.606928	1.17296	0.312097		191	1.06969	0.83359	1.37265
		rs10203477	REL-07	600	0.90683	0.791622	1.0388	0.158306		294	0.87238	0.716833	1.06168	0.173002		137	0.906131	0.688859	1.19193	0.480982		169	0.905216	0.693584	1.18142	0.463611		540	0.964328	0.836144	1.11216	0.617682		246	0.936487	0.759532	1.15467	0.539154		103	1.06856	0.786237	1.45225	0.671854		191	0.911671	0.704976	1.17897
		rs7604989	REL-04	599	1.00816	0.863382	1.17722	0.918142		293	1.10337	0.882061	1.38021	0.389104		137	0.904817	0.661777	1.23711	0.530843		169	0.969083	0.714615	1.31417	0.839861		540	1.05879	0.900764	1.24455	0.488481		246	1.03621	0.813647	1.31965	0.773111		103	1.13919	0.812717	1.59681	0.449431		191	1.04088	0.781818	1.38579
		rs1429265	REL-02	595	1.10891	0.834521	1.47351	0.476009		289	1.19139	0.823798	1.72301	0.352221		137	0.877156	0.419485	1.83416	0.727649		169	1.11319	0.621265	1.99462	0.718588		537	0.871969	0.630943	1.20507	0.406573		243	0.874241	0.56403	1.35507	0.547795		103	1.18715	0.563902	2.49925	0.651496		191	0.718793	0.384891	1.34236
		rs3732179	REL-03	598	0.943413	0.819059	1.08665	0.419253		294	0.934534	0.762069	1.14603	0.515386		135	0.963375	0.719612	1.28971	0.802063		169	0.857047	0.650827	1.12861	0.272005		538	0.937794	0.807746	1.08878	0.399102		245	0.917091	0.735898	1.1429	0.440912		102	1.20027	0.872124	1.65187	0.262596		191	0.784939	0.599655	1.02747
	FLJ32312	rs11678166	FLJ32312-01	600	0.691043	0.438853	1.08816	0.110652		294	0.741	0.373594	1.46972	0.390953		137	0.770437	0.336952	1.7616	0.536531		169	0.576649	0.232593	1.42964	0.234676		539	0.847208	0.54319	1.32138	0.464697		245	0.96944	0.498485	1.88534	0.927131		103	0.455485	0.137425	1.50966	0.198352		191	0.978853	0.473867	2.02199
RELA	SIPA1	rs2448490	SIPA1-10	597	0.929301	0.806026	1.07143	0.312598		291	0.988906	0.801542	1.22007	0.917095		137	1.01963	0.765286	1.3585	0.894379		169	0.791995	0.606236	1.03467	0.0872622		540	0.978328	0.844116	1.13388	0.771022		246	0.963975	0.770178	1.20654	0.748669		103	1.05488	0.764537	1.45547	0.744973		191	0.970883	0.755047	1.24842
		rs1466462	SIPA1-11	600	1.04619	0.911917	1.20022	0.519401		294	1.10224	0.899507	1.35066	0.347897		137	0.923149	0.701226	1.21531	0.568677		169	1.09239	0.84283	1.41583	0.504279		538	0.937635	0.810482	1.08474	0.386461		244	1.07657	0.865318	1.33939	0.507975		103	0.825784	0.604802	1.12751	0.228321		191	0.849565	0.658175	1.09661
	RELA	rs11227247	RELA-01	599	0.932606	0.770163	1.12931	0.474882		294	0.78425	0.595764	1.03237	0.0831266		136	0.997695	0.673941	1.47698	0.990802		169	1.20786	0.828845	1.76018	0.325654		539	0.922505	0.753627	1.12923	0.434276		246	0.829358	0.621062	1.10751	0.204818		103	0.978061	0.625518	1.5293	0.922513		190	1.04957	0.721805	1.52616
		rs11820062	RELA-02	595	1.00663	0.879827	1.15172	0.923331		291	1.0519	0.86449	1.27993	0.613277		137	1.10321	0.839646	1.44951	0.480692		167	0.858698	0.663526	1.11128	0.246884		537	1.11765	0.970043	1.28772	0.12378		245	1.06148	0.86091	1.30878	0.576577		103	1.227	0.89953	1.67367	0.196532		189	1.13488	0.884121	1.45676
RELB	CLPTM1	rs204468	CLPTM1-04	594	0.883351	0.768936	1.01479	0.0796857		291	0.841039	0.688386	1.02754	0.0902517		136	0.980667	0.741059	1.29775	0.891364		167	0.862703	0.658011	1.13107	0.285202		532	1.0977	0.951382	1.26653	0.201552		243	1.17264	0.950588	1.44656	0.137051		103	1.29583	0.952478	1.76295	0.0989483		186	0.901113	0.695686	1.1672
		rs3859419	CLPTM1-02	598	0.950106	0.776631	1.16233	0.618788		292	0.967458	0.716571	1.30618	0.828986		137	1.05308	0.694778	1.59617	0.807423		169	0.883527	0.613311	1.2728	0.506137		537	0.942583	0.763118	1.16425	0.583198		245	0.958647	0.694432	1.32339	0.797394		103	1.00792	0.627002	1.62026	0.974013		189	0.905267	0.638891	1.28271
		rs875255	CLPTM1-03	598	0.873601	0.764167	0.998708	0.0478276		294	0.880345	0.725614	1.06807	0.196279		135	0.88303	0.668047	1.1672	0.382187		169	0.85659	0.664457	1.10428	0.232275		538	1.06645	0.927477	1.22625	0.366459		245	1.18553	0.964005	1.45796	0.10683		102	1.21169	0.888124	1.65313	0.225731		191	0.867882	0.680306	1.10718
	RELB	rs6509177	RELB-03	600	1.03706	0.905873	1.18725	0.597928		294	1.07927	0.887578	1.31236	0.444509		137	0.945183	0.710231	1.25786	0.699022		169	1.00874	0.781553	1.30198	0.946687		539	0.954974	0.828069	1.10133	0.526546		245	1.09266	0.886463	1.34683	0.406253		103	0.853521	0.617332	1.18007	0.33795		191	0.846656	0.659495	1.08693
		rs10424046	RELB-01	598	1.09185	0.956344	1.24655	0.193699		292	1.17254	0.965648	1.42376	0.108044		137	0.980072	0.750279	1.28024	0.882609		169	1.05406	0.818239	1.35785	0.683652		536	0.982409	0.854467	1.12951	0.803125		246	1.11796	0.908571	1.3756	0.291971		103	1.06963	0.792687	1.44334	0.659707		187	0.782916	0.610762	1.0036
	SFRS16	rs1560725	SFRS16-01	582	1.09583	0.957759	1.2538	0.182917		279	1.15486	0.94698	1.40837	0.155043		134	1.05088	0.79966	1.38101	0.721828		169	1.02215	0.793665	1.31641	0.865238		533	1.00562	0.873847	1.15726	0.937672		240	1.11917	0.907096	1.38083	0.293566		103	1.08661	0.802372	1.47155	0.591351		190	0.835144	0.653114	1.06791
TANK	TANK	rs2884364	TANK-09	598	1.10764	0.967144	1.26854	0.139618		294	0.994645	0.815547	1.21307	0.957728		137	1.10545	0.840047	1.4547	0.474194		167	1.28313	0.989477	1.66393	0.0600829		538	1.04306	0.904451	1.20291	0.56226		244	0.863387	0.69529	1.07212	0.183648		103	0.985972	0.72157	1.34726	0.929329		191	1.38178	1.08067	1.76679
		rs1267082	TANK-11	599	0.92215	0.799916	1.06306	0.263955		294	1.06893	0.870179	1.31308	0.525367		137	0.867286	0.648548	1.1598	0.336944		168	0.764363	0.580449	1.00655	0.0556858		540	0.952097	0.820709	1.10452	0.517057		246	1.19265	0.9584	1.48415	0.114309		103	0.982725	0.712187	1.35603	0.915523		191	0.674568	0.516217	0.881493
		rs4664406	TANK-10	594	0.860982	0.719488	1.0303	0.102243		289	1.00842	0.776033	1.31039	0.94998		136	0.668611	0.456221	0.979876	0.0389979		169	0.798858	0.571382	1.1169	0.18905		533	0.881982	0.730864	1.06435	0.190316		240	1.00239	0.755825	1.32938	0.986792		103	0.968373	0.657535	1.42615	0.870745		190	0.70077	0.501648	0.978931
		rs17705608	TANK-12	596	0.945961	0.823877	1.08613	0.430701		293	0.951093	0.77837	1.16214	0.623858		136	0.863031	0.648219	1.14903	0.313119		167	1.01522	0.781152	1.31943	0.910048		539	0.878952	0.759915	1.01663	0.082253		246	0.755902	0.606581	0.941982	0.012693		103	0.753408	0.542805	1.04572	0.0905134		190	1.21015	0.943136	1.55275
		rs7568498	TANK-06	599	1.10516	0.925834	1.31922	0.26834		294	1.11076	0.855845	1.4416	0.429701		137	1.20739	0.845976	1.72322	0.299091		168	1.08958	0.778402	1.52515	0.617083		539	1.00772	0.834484	1.21692	0.936312		246	1.06164	0.802107	1.40514	0.675804		103	0.732023	0.465386	1.15143	0.17707		190	1.14456	0.832308	1.57396
		rs1267072	TANK-08	595	0.977662	0.844446	1.13189	0.76244		289	0.922958	0.742049	1.14797	0.471382		137	1.08759	0.813517	1.454	0.570864		169	0.993861	0.755841	1.30683	0.964833		537	1.03301	0.887427	1.20246	0.675228		244	0.962689	0.7636	1.21368	0.747697		103	1.13202	0.819752	1.56324	0.451434		190	1.06754	0.823522	1.38386
		rs1921310	TANK-04	597	0.895646	0.759356	1.0564	0.190692		294	0.952397	0.744628	1.21814	0.697691		136	0.716012	0.506351	1.01249	0.0587887		167	1.0129	0.751203	1.36578	0.932995		539	0.822502	0.690168	0.980212	0.0290152		245	0.780004	0.592363	1.02708	0.0767899		103	0.709431	0.479161	1.05036	0.0864272		191	0.98698	0.741588	1.31357
		rs1267033	TANK-07	597	1.0305	0.864693	1.22809	0.737144		294	1.1543	0.894755	1.48912	0.269504		135	1.10058	0.775363	1.56221	0.591763		168	0.822709	0.58431	1.15837	0.263635		540	1.03777	0.864711	1.24547	0.690381		246	1.32986	1.02102	1.73212	0.034497		103	1.01403	0.680644	1.51072	0.945378		191	0.721681	0.515637	1.01006
		rs1267034	TANK-01	590	0.916643	0.746798	1.12512	0.405155		289	0.885219	0.657035	1.19265	0.422775		136	0.957755	0.639969	1.43334	0.833798		165	0.9202	0.615739	1.3752	0.684959		537	1.06763	0.867886	1.31335	0.535763		244	0.947012	0.691501	1.29694	0.734348		102	1.50586	1.00618	2.2537	0.046601		191	0.953774	0.653401	1.39223
		rs7309	TANK-05	597	1.01596	0.889442	1.16048	0.815468		293	0.939593	0.773696	1.14106	0.52959		135	0.933949	0.71252	1.22419	0.620661		169	1.22221	0.948963	1.57415	0.120133		539	0.974734	0.848003	1.1204	0.718762		246	0.906632	0.73672	1.11573	0.354596		102	0.852268	0.627633	1.1573	0.305805		191	1.19034	0.933483	1.51787
TNFRSF10B/TNFRSF10C/TNFRSF10D/TNFRSF10A	RHOBTB2	rs2466183	RHOBTB2-01	490	0.773405	0.630679	0.948429	0.013562		186	0.766162	0.547876	1.07142	0.119522		136	0.898272	0.619371	1.30276	0.57167		168	0.68755	0.478842	0.987225	0.042395		469	0.885656	0.724077	1.08329	0.237403		177	0.87684	0.629862	1.22066	0.436179		102	0.841097	0.548021	1.29091	0.428521		190	0.899438	0.65278	1.2393
		rs876435	RHOBTB2-03	600	0.941941	0.823408	1.07754	0.383389		294	0.869995	0.714072	1.05996	0.166955		137	0.997658	0.757347	1.31422	0.986693		169	1.0161	0.788671	1.30911	0.901679		537	0.988707	0.85899	1.13801	0.874237		243	0.873866	0.706951	1.08019	0.212508		103	0.912625	0.667225	1.24828	0.567214		191	1.19342	0.938793	1.5171
		rs2889	RHOBTB2-02	599	1.04776	0.909237	1.20738	0.519058		294	0.970765	0.785837	1.19921	0.783182		137	1.03937	0.785872	1.37464	0.786607		168	1.17921	0.901898	1.54179	0.228157		540	1.0429	0.898734	1.2102	0.579973		246	0.917029	0.730538	1.15113	0.455255		103	1.07435	0.785253	1.46989	0.653847		191	1.19644	0.926581	1.54489
	TNFRSF10B	rs1047275	TNFRSF10B-02	598	1.00075	0.876326	1.14284	0.991166		293	1.04181	0.856486	1.26724	0.681908		137	1.02431	0.782227	1.34132	0.861373		168	0.899567	0.701493	1.15357	0.404221		538	0.994255	0.865716	1.14188	0.934992		244	0.96379	0.780999	1.18936	0.731049		103	1.07275	0.793192	1.45083	0.648483		191	0.974313	0.770911	1.23138
		rs6557609	TNFRSF10B-06	599	0.774864	0.620622	0.96744	0.0243062		294	0.792916	0.570096	1.10282	0.168048		136	0.742846	0.473013	1.16661	0.196768		169	0.789929	0.524373	1.18997	0.259324		539	0.875479	0.700345	1.09441	0.242897		246	0.927194	0.659182	1.30418	0.664092		103	0.734302	0.441653	1.22087	0.233805		190	0.909949	0.629088	1.3162
		rs883429	TNFRSF10B-08	598	1.1159	0.962759	1.2934	0.14538		293	1.16094	0.938991	1.43535	0.168055		137	1.13607	0.837447	1.54117	0.412286		168	0.976669	0.733707	1.30009	0.871496		538	1.00623	0.859588	1.17789	0.938414		244	0.906552	0.715037	1.14936	0.417794		103	1.11316	0.789063	1.57039	0.541456		191	1.07191	0.818132	1.40442
		rs4460370	TNFRSF10B-05	305	1.04309	0.813854	1.3369	0.73898		~	~					137	0.926927	0.486262	1.76693	0.817676		168	1.0329	0.786668	1.3562	0.815787		292	1.23064	0.96756	1.56526	0.0907929		~	~					103	1.79491	0.980701	3.28508	0.057858		189	1.14786	0.884717	1.48928
		rs11785599	TNFRSF10B-04	595	0.991559	0.868869	1.13157	0.899899		293	0.916529	0.752782	1.11589	0.385408		135	0.993561	0.761671	1.29605	0.962006		167	1.13447	0.888013	1.44932	0.312703		538	0.984845	0.858182	1.1302	0.827884		244	0.984165	0.797432	1.21462	0.881796		103	1.05759	0.784792	1.4252	0.712991		191	0.955073	0.75686	1.20519
		rs7834266	TNFRSF10B-07	592	0.950491	0.828392	1.09059	0.469178		290	0.868982	0.709712	1.06399	0.173995		135	1.23014	0.930155	1.62688	0.146419		167	0.884131	0.682286	1.14569	0.35166		540	1.0578	0.91742	1.21966	0.439228		246	1.02035	0.824422	1.26284	0.853081		103	1.29151	0.94354	1.76782	0.110238		191	0.970252	0.759128	1.24009
		rs1001793	TNFRSF10B-01	596	0.889258	0.769777	1.02728	0.110867		291	0.91859	0.743837	1.1344	0.430287		137	0.798228	0.595734	1.06955	0.131153		168	0.925558	0.701391	1.22137	0.584577		537	1.02084	0.880409	1.18367	0.784747		244	1.11611	0.895898	1.39045	0.327269		103	0.958068	0.695771	1.31925	0.792971		190	0.945817	0.726302	1.23168
		rs12677679	TNFRSF10B-11	597	0.923505	0.790149	1.07937	0.317254		294	0.902163	0.716497	1.13594	0.381147		137	0.937881	0.685795	1.28263	0.688033		166	0.95435	0.713403	1.27667	0.752971		537	1.00583	0.857208	1.18022	0.943177		246	1.01427	0.797496	1.28996	0.90807		103	1.07103	0.759881	1.50959	0.695156		188	0.960628	0.728353	1.26698
		rs11135693	TNFRSF10B-03	595	1.03632	0.900358	1.19282	0.619047		290	1.13822	0.926779	1.3979	0.216922		136	0.971468	0.73023	1.2924	0.842456		169	0.942431	0.718729	1.23576	0.668024		537	0.927183	0.798418	1.07672	0.32166		245	0.916206	0.732406	1.14613	0.443643		103	0.917036	0.664716	1.26513	0.597829		189	0.949736	0.732432	1.23151
		rs4872049	TNFRSF10B-14	598	0.942754	0.823493	1.07929	0.39296		294	1.01437	0.832308	1.23625	0.887589		137	0.922425	0.697733	1.21947	0.570772		167	0.865096	0.670215	1.11664	0.265805		538	0.891503	0.773175	1.02794	0.113951		245	0.871899	0.703649	1.08038	0.210137		102	0.958133	0.699458	1.31247	0.789945		191	0.886737	0.695911	1.12989
		rs4268128	TNFRSF10B-13	592	1.06134	0.899025	1.25295	0.482074		286	1.08985	0.852393	1.39347	0.492566		137	0.984151	0.705761	1.37235	0.924972		169	1.07393	0.786354	1.46668	0.653761		533	1.08813	0.915612	1.29315	0.337581		240	1.18412	0.914875	1.53261	0.199138		103	1.01879	0.702361	1.47778	0.921843		190	1.02864	0.760225	1.39182
		rs9314259	TNFRSF10B-12	598	1.11126	0.908764	1.35889	0.304016		292	1.25872	0.946034	1.67475	0.114289		137	1.03714	0.658124	1.63444	0.875127		169	0.845305	0.573527	1.24587	0.395783		539	1.11402	0.901673	1.37637	0.316972		245	1.08552	0.788954	1.49356	0.614258		103	1.32959	0.823091	2.14777	0.244316		191	0.971812	0.682772	1.38321
	TNFRSF10C	rs9644029	TNFRSF10C-12	595	1.1116	0.941533	1.31238	0.21173		291	0.900495	0.697718	1.1622	0.420714		135	1.41395	0.994157	2.01101	0.0539352		169	1.28345	0.963962	1.70881	0.0875152		538	1.03927	0.872702	1.23763	0.6656		244	0.990698	0.759614	1.29208	0.945017		103	0.963565	0.628402	1.47749	0.864869		191	1.14392	0.863538	1.51535
		rs4518666	TNFRSF10C-09	593	1.07604	0.936887	1.23585	0.29962		288	1.10479	0.902459	1.35248	0.334264		136	1.02138	0.765333	1.36308	0.885774		169	1.0756	0.828634	1.39617	0.583977		536	1.16529	1.00917	1.34557	0.037132		242	1.23561	0.996738	1.53173	0.0535877		103	0.952953	0.687072	1.32172	0.772791		191	1.20174	0.939777	1.53673
		rs11778416	TNFRSF10C-06	599	0.88957	0.64432	1.22817	0.477046		293	0.771011	0.486236	1.22257	0.268896		137	0.972404	0.494417	1.91249	0.935371		169	1.08998	0.585559	2.02892	0.785794		540	0.982639	0.704576	1.37044	0.917814		246	0.816523	0.498395	1.33772	0.420953		103	1.55847	0.81986	2.96248	0.175769		191	0.916542	0.48617	1.72789
		rs4872052	TNFRSF10C-14	599	1.00711	0.812726	1.24798	0.948386		294	1.27249	0.952121	1.70067	0.103436		136	0.791858	0.498366	1.25819	0.323245		169	0.7012	0.439395	1.119	0.13662		539	1.19531	0.962103	1.48504	0.107161		246	1.21856	0.888821	1.67062	0.2195		103	1.19109	0.75045	1.89046	0.45813		190	1.0889	0.729214	1.62601
		rs4871846	TNFRSF10C-10	598	1.05947	0.925281	1.21312	0.403114		294	0.992599	0.813939	1.21048	0.941512		136	1.11719	0.84085	1.48434	0.444664		168	1.13427	0.881504	1.45951	0.327365		540	1.09035	0.946889	1.25555	0.229453		246	1.07131	0.867046	1.32369	0.523359		103	1.00711	0.730458	1.38855	0.965501		191	1.15483	0.909703	1.46601
		rs12545733	TNFRSF10C-07	489	1.10252	0.930562	1.30625	0.259269		186	1.18344	0.850303	1.6471	0.318011		134	1.05373	0.786625	1.41153	0.725678		169	1.09691	0.836573	1.43825	0.503427		468	1.01922	0.855056	1.21489	0.831781		176	1.04231	0.742116	1.46395	0.811011		101	1.00545	0.721636	1.40088	0.974383		191	1.01652	0.780623	1.32369
		rs7008760	TNFRSF10C-11	600	0.929246	0.811518	1.06405	0.288375		294	1.04852	0.858299	1.28089	0.642753		137	0.864145	0.655593	1.13904	0.300134		169	0.822536	0.637988	1.06047	0.131796		540	0.942082	0.817207	1.08604	0.410881		246	0.900459	0.725343	1.11785	0.341977		103	1.06696	0.784614	1.45092	0.679394		191	0.928872	0.728305	1.18467
		rs4077341	TNFRSF10C-05	597	1.11178	0.97139	1.27246	0.123925		293	1.08822	0.891945	1.32769	0.404777		137	1.25455	0.949028	1.65844	0.111258		167	1.0424	0.811533	1.33894	0.745125		539	1.01194	0.878314	1.1659	0.869499		245	1.02557	0.828342	1.26975	0.816779		103	0.929266	0.674525	1.28021	0.653588		191	1.02037	0.804419	1.29431
		rs12546235	TNFRSF10C-03	599	1.1561	0.94062	1.42095	0.168112		294	1.31411	0.978116	1.76553	0.0698165		136	1.2006	0.799419	1.80309	0.378286		169	0.784156	0.510538	1.20442	0.266788		540	0.90881	0.720801	1.14586	0.418748		246	0.850847	0.597118	1.21239	0.371326		103	1.13007	0.70968	1.79947	0.606449		191	0.808277	0.534784	1.22164
		rs11786012	TNFRSF10C-02	597	1.10446	0.881549	1.38375	0.387669		294	1.23583	0.899922	1.69713	0.190738		135	1.11295	0.706349	1.75361	0.644567		168	0.777855	0.485198	1.24704	0.296858		539	0.828729	0.639876	1.07332	0.154528		246	0.909254	0.626552	1.31951	0.616592		102	0.778004	0.436207	1.38762	0.395156		191	0.707267	0.44226	1.13107
		rs10111172	TNFRSF10C-01	593	1.03743	0.873917	1.23154	0.674538		288	1.00372	0.7763	1.29777	0.977378		137	0.919414	0.654901	1.29076	0.62739		168	1.18806	0.861403	1.63859	0.293499		536	1.00603	0.839515	1.20558	0.948043		242	0.986767	0.749097	1.29984	0.924513		103	0.972969	0.666426	1.42052	0.887135		191	1.06592	0.77656	1.46311
		rs10866820	TNFRSF10C-13	598	0.986869	0.837869	1.16237	0.87424		292	0.817127	0.638369	1.04594	0.108856		137	1.17227	0.835774	1.64425	0.357188		169	1.15241	0.859806	1.54458	0.342511		539	1.07174	0.906272	1.26741	0.418095		245	1.01825	0.792313	1.30862	0.887642		103	1.23472	0.848553	1.79663	0.270551		191	1.07552	0.808333	1.43101
	TNFRSF10D	rs4242390	TNFRSF10D-09	600	1.09547	0.883024	1.35902	0.407127		294	1.27868	0.93938	1.74053	0.118173		137	1.41653	0.934992	2.14606	0.100417		169	0.546242	0.341385	0.874029	0.0116897		540	1.15507	0.922693	1.44596	0.208432		246	1.42811	1.03342	1.97355	0.0308387		103	1.15654	0.704773	1.89788	0.564973		191	0.768903	0.508739	1.16211
		rs7843320	TNFRSF10D-10	597	1.04325	0.885295	1.22939	0.613223		293	0.821074	0.638525	1.05581	0.12438		137	1.09759	0.78195	1.54063	0.59042		167	1.41919	1.05828	1.90318	0.0193696		538	0.924988	0.775915	1.1027	0.384503		245	0.872794	0.669867	1.13719	0.313585		102	1.07544	0.733312	1.57719	0.709693		191	0.919229	0.679094	1.24428
		rs4278155	TNFRSF10D-11	594	1.01123	0.849578	1.20364	0.900004		288	1.07666	0.835345	1.38768	0.568373		137	1.4189	1.0271	1.96017	0.0338277		169	0.579724	0.398455	0.843459	0.00437392		537	1.16935	0.979163	1.39648	0.0840854		243	1.2137	0.930928	1.58237	0.152402		103	0.973435	0.653824	1.44928	0.894516		191	1.15829	0.851472	1.57566
		rs4242391	TNFRSF10D-04	600	0.957005	0.834773	1.09714	0.528483		294	0.8807	0.720865	1.07597	0.213755		137	1.14326	0.86765	1.50641	0.341475		169	0.941682	0.726283	1.22096	0.650236		538	1.02929	0.892141	1.18751	0.692376		244	1.00631	0.812758	1.24596	0.953952		103	1.00816	0.735359	1.38215	0.959761		191	1.08478	0.846893	1.3895
		rs6557618	TNFRSF10D-06	598	1.0176	0.880199	1.17644	0.813653		292	0.972324	0.784053	1.2058	0.798258		137	1.27688	0.95437	1.70839	0.0998589		169	0.884568	0.674592	1.1599	0.37502		539	0.957379	0.821572	1.11564	0.576824		246	0.901493	0.714449	1.13751	0.382088		103	1.03962	0.7416	1.4574	0.821643		190	0.982158	0.758685	1.27145
		rs3924519	TNFRSF10D-03	599	0.935764	0.807289	1.08468	0.378249		294	0.958644	0.780666	1.1772	0.686896		137	1.01	0.733811	1.39015	0.951304		168	0.775563	0.576244	1.04383	0.0935498		538	0.988755	0.84705	1.15417	0.886062		245	0.912395	0.730298	1.1399	0.419564		103	0.836978	0.577852	1.2123	0.346468		190	1.12925	0.860926	1.48121
		rs4871850	TNFRSF10D-05	594	0.962293	0.831721	1.11336	0.605422		291	0.898493	0.732346	1.10233	0.30488		135	0.887545	0.643976	1.22324	0.466089		168	1.19594	0.902361	1.58504	0.213105		538	0.955674	0.820157	1.11358	0.561171		244	0.875253	0.702098	1.09111	0.236143		103	0.735579	0.506241	1.06881	0.107205		191	1.25826	0.964506	1.64147
		rs13257094	TNFRSF10D-02	595	1.10095	0.947036	1.27989	0.210668		291	1.05703	0.845957	1.32076	0.625545		136	1.124	0.819458	1.54171	0.468452		168	1.20491	0.91388	1.58863	0.186327		540	1.04637	0.893447	1.22547	0.573908		246	1.18193	0.9373	1.49041	0.157745		103	0.73076	0.497713	1.07293	0.109434		191	1.08694	0.832051	1.41992
		rs7014131	TNFRSF10D-08	599	1.0294	0.867318	1.22177	0.740287		294	1.04286	0.812398	1.3387	0.741885		137	0.968802	0.674978	1.39053	0.863517		168	1.04389	0.75998	1.43386	0.790828		539	0.964391	0.803572	1.15739	0.696872		246	0.99804	0.761548	1.30797	0.988658		103	0.918736	0.608256	1.3877	0.68709		190	0.959938	0.702402	1.3119
		rs4872067	TNFRSF10D-12	599	0.904244	0.740338	1.10444	0.323918		294	0.927775	0.701041	1.22784	0.600048		136	0.913385	0.587068	1.42108	0.687886		169	0.789088	0.535316	1.16316	0.231495		540	1.02007	0.831547	1.25134	0.848813		246	1.09652	0.819977	1.46633	0.534334		103	1.26676	0.796707	2.01413	0.317599		191	0.783434	0.53763	1.14162
	TNFRSF10A	rs4871854	TNFRSF10A-23	600	1.01121	0.880123	1.16181	0.874991		294	1.10045	0.900439	1.34488	0.349665		137	0.958077	0.719293	1.27613	0.769663		169	0.877556	0.671906	1.14615	0.3377		540	1.10757	0.958568	1.27974	0.165757		246	1.09834	0.885803	1.36186	0.392644		103	1.15821	0.844627	1.58821	0.361904		191	1.09037	0.847412	1.40299
		rs2230229	TNFRSF10A-22	600	0.894027	0.736175	1.08573	0.258412		294	0.867126	0.655846	1.14647	0.317006		137	1.02217	0.687016	1.52082	0.913872		169	0.860732	0.588768	1.25832	0.438909		538	0.93914	0.767483	1.14919	0.542061		245	0.722327	0.527395	0.989309	0.0426681		103	1.31731	0.867011	2.00148	0.196595		190	1.0755	0.761161	1.51964
		rs11779484	TNFRSF10A-35	599	0.874333	0.685564	1.11508	0.279164		294	0.794721	0.562705	1.1224	0.192095		136	0.750954	0.435132	1.296	0.303624		169	1.20467	0.764688	1.89782	0.421973		538	1.0268	0.803915	1.31149	0.832228		246	0.800469	0.552865	1.15896	0.23853		102	1.14348	0.664057	1.96904	0.62871		190	1.3483	0.886376	2.05094
		rs11775256	TNFRSF10A-17	596	1.13662	0.979675	1.31871	0.091196		291	1.14166	0.915768	1.42328	0.238897		137	1.15349	0.854022	1.55797	0.351824		168	1.14446	0.86409	1.51579	0.346654		537	0.920853	0.783454	1.08235	0.317249		243	1.11602	0.881593	1.41277	0.361559		103	0.643582	0.440492	0.940306	0.0227186		191	0.860247	0.64971	1.13901
		rs11780345	TNFRSF10A-18	597	1.13961	0.993219	1.30757	0.0624674		294	1.16543	0.951009	1.4282	0.140013		137	1.09435	0.825843	1.45014	0.530197		166	1.16468	0.899765	1.50758	0.246952		540	0.992779	0.857957	1.14879	0.922473		246	1.08138	0.868909	1.3458	0.483324		103	0.864093	0.623521	1.19749	0.38026		191	0.96366	0.751949	1.23498
		rs3808530	TNFRSF10A-36	592	0.882771	0.74935	1.03995	0.135849		288	0.818759	0.64722	1.03576	0.0955075		135	0.976548	0.695781	1.37061	0.890868		169	0.961144	0.701186	1.31748	0.805441		532	1.02876	0.870193	1.21622	0.739917		238	0.808672	0.626791	1.04333	0.102331		103	1.31728	0.919849	1.88642	0.132584		191	1.21565	0.911599	1.62112
		rs6557627	TNFRSF10A-27	591	0.885634	0.729301	1.07548	0.220334		285	0.860468	0.645764	1.14656	0.304836		137	0.71137	0.467244	1.08305	0.112293		169	1.10038	0.775625	1.5611	0.591925		538	0.997686	0.821329	1.21191	0.981378		244	1.15466	0.873183	1.52688	0.313099		103	0.892127	0.573157	1.38861	0.613102		191	0.907914	0.641773	1.28442
		rs2235126	TNFRSF10A-02	597	0.996662	0.858696	1.1568	0.964919		294	1.02853	0.829628	1.27512	0.797529		137	1.10588	0.815358	1.49991	0.517493		166	0.818037	0.610755	1.09567	0.177931		537	1.00265	0.857403	1.17251	0.973532		244	0.991575	0.785759	1.2513	0.943178		103	0.990109	0.69811	1.40424	0.955537		190	1.00233	0.764282	1.31453
		rs4242392	TNFRSF10A-37	492	0.846582	0.707707	1.01271	0.0684811		186	0.703831	0.522766	0.947609	0.0206346		137	0.828809	0.588709	1.16683	0.28198		169	1.05375	0.775868	1.43116	0.737475		472	1.03044	0.862459	1.23114	0.7412		178	0.877909	0.655015	1.17665	0.383553		103	1.28532	0.90343	1.82864	0.162896		191	1.05404	0.784582	1.41604
		rs6995408	TNFRSF10A-39	594	0.886907	0.775467	1.01436	0.0798073		294	0.789963	0.649119	0.961366	0.018612		133	1.01547	0.77649	1.32799	0.910729		167	0.905103	0.695713	1.17751	0.457642		537	0.936968	0.814098	1.07838	0.363992		244	0.852831	0.691249	1.05218	0.137449		102	1.17844	0.872554	1.59155	0.284247		191	0.880908	0.686487	1.13039
		rs7820465	TNFRSF10A-42	596	0.986339	0.847294	1.1482	0.859181		292	0.959454	0.769397	1.19646	0.713257		135	1.127	0.831344	1.52781	0.441211		169	0.852494	0.631078	1.1516	0.298307		539	0.947049	0.806407	1.11222	0.507153		246	0.991302	0.784227	1.25305	0.941747		103	0.939668	0.660508	1.33681	0.729353		190	0.852322	0.638893	1.13705
		rs6557638	TNFRSF10A-30	579	1.17912	1.02133	1.36128	0.0245774		294	1.39206	1.12804	1.71787	0.00205063		116	0.944905	0.692837	1.28868	0.720367		169	1.11812	0.858357	1.45648	0.407856		523	1.04264	0.895081	1.21452	0.591754		246	1.11035	0.88317	1.39597	0.370122		86	0.811219	0.562517	1.16988	0.262706		191	1.12113	0.872436	1.44073
		rs20577	TNFRSF10A-01**	320	0.380468	0.106401	1.36048	0.137161		184	8.0799e-07	0	~	0.973649		136	1.80944	0.419361	7.8073	0.426625		~	~					279	1.10699	0.400645	3.05862	0.8446		176	0.851854	0.242298	2.9949	0.80262		103	2.1544	0.351493	13.205	0.406712		~	~
		rs13278062	TNFRSF10A-41	599	1.02252	0.895363	1.16773	0.742397		293	1.05308	0.86821	1.27731	0.599523		137	0.784093	0.590269	1.04156	0.0931736		169	1.23291	0.962299	1.57963	0.0977193		539	1.08125	0.941487	1.24176	0.268653		245	0.921245	0.749345	1.13258	0.436297		103	1.06271	0.772668	1.46162	0.708394		191	1.37411	1.08511	1.74007
	LOC389641	rs4242394	LOC389641-07	594	0.922481	0.789572	1.07776	0.309376		289	0.809121	0.637736	1.02656	0.0811437		137	1.14327	0.84188	1.55257	0.391125		168	0.952027	0.718304	1.2618	0.732314		539	0.95401	0.812658	1.11995	0.565004		245	1.01802	0.798059	1.29861	0.885646		103	1.01331	0.711738	1.44267	0.941508		191	0.863781	0.658026	1.13387
		rs11777697	LOC389641-02	599	0.975115	0.85278	1.115	0.712542		293	0.87822	0.719371	1.07214	0.202078		137	1.27387	0.963587	1.68408	0.0892188		169	0.902344	0.706198	1.15297	0.411235		538	0.955828	0.831164	1.09919	0.526348		245	1.06695	0.863218	1.31878	0.54887		102	0.910587	0.66234	1.25188	0.564118		191	0.838117	0.663475	1.05873
		rs11997323	LOC389641-03	597	1.01153	0.856684	1.19438	0.892389		291	0.882803	0.684958	1.13779	0.335624		137	1.15479	0.81818	1.62988	0.413032		169	1.13995	0.853821	1.52197	0.374396		539	0.96881	0.814049	1.15299	0.721218		245	0.965665	0.740132	1.25992	0.796835		103	1.2265	0.837242	1.79674	0.294611		191	0.882314	0.659183	1.18097
	CHMP7	rs7463256	CHMP7-05	600	1.11347	0.970643	1.27732	0.124891		294	1.2842	1.04994	1.57072	0.0149243		137	1.11113	0.838917	1.47166	0.462381		169	0.927338	0.713228	1.20572	0.573284		540	1.06222	0.920033	1.22638	0.410376		246	0.947238	0.762235	1.17714	0.624902		103	0.911431	0.659935	1.25877	0.57346		191	1.35014	1.05753	1.7237
		rs11135710	CHMP7-01	600	0.985097	0.825792	1.17513	0.867499		294	0.997647	0.774797	1.28459	0.985425		137	0.78773	0.544311	1.14001	0.205814		169	1.08236	0.768121	1.52516	0.651039		539	1.03507	0.860775	1.24465	0.71409		245	1.0482	0.800346	1.37281	0.732359		103	1.25507	0.865908	1.81914	0.230258		191	0.865405	0.609654	1.22844
TNFRSF12A	CLDN9	rs1859378	CLDN9-03	482	0.971035	0.831118	1.13451	0.711186		183	0.821688	0.632616	1.06727	0.141018		131	1.08916	0.816511	1.45286	0.561241		168	1.04349	0.798838	1.36307	0.754816		472	0.978013	0.834639	1.14601	0.783405		178	0.917453	0.704782	1.1943	0.521971		103	1.01656	0.738392	1.39951	0.919808		191	1.00511	0.777403	1.29951
		rs11862306	CLDN9-02	600	1.02099	0.860016	1.2121	0.8124		294	0.989495	0.769555	1.27229	0.934375		137	0.950422	0.674057	1.3401	0.771771		169	1.14757	0.824403	1.59743	0.414673		537	1.03936	0.867755	1.2449	0.675002		245	1.04487	0.799332	1.36584	0.748079		103	1.4634	1.02395	2.09144	0.0366274		189	0.786436	0.55933	1.10576
		rs2227269	CLDN9-01	599	0.951806	0.800248	1.13207	0.576718		294	0.9577	0.745407	1.23045	0.735343		137	0.987066	0.684807	1.42274	0.944359		168	0.849635	0.611075	1.18133	0.33254		536	1.02567	0.85733	1.22706	0.781726		245	0.903292	0.686391	1.18873	0.467865		102	1.35766	0.928438	1.9853	0.114796		189	0.981471	0.721416	1.33527
		rs2717701	CLDN6-01	599	1.01698	0.890783	1.16105	0.803308		294	1.08855	0.896764	1.32136	0.390856		137	0.974112	0.739581	1.28302	0.851943		168	0.954542	0.745732	1.22182	0.71185		538	1.01381	0.882341	1.16486	0.846559		246	1.02659	0.833411	1.26456	0.805096		103	0.940716	0.689534	1.2834	0.699782		189	1.0646	0.840869	1.34786
	TNFRSF12A	rs8052002	TNFRSF12A-01	594	1.05017	0.901853	1.22288	0.528589		294	1.14924	0.925256	1.42744	0.208536		135	1.18549	0.869018	1.61721	0.282866		165	0.799047	0.58846	1.08499	0.150629		539	1.12168	0.957844	1.31353	0.154062		246	1.17014	0.927871	1.47567	0.184347		103	1.21659	0.860774	1.71949	0.266722		190	0.972391	0.735712	1.28521
	WDR58	rs2245000	WDR58-01	598	0.987482	0.863513	1.12925	0.853982		294	0.893231	0.735026	1.08549	0.25628		136	1.01648	0.772564	1.33741	0.907054		168	1.10887	0.856401	1.43577	0.433049		540	0.951214	0.82625	1.09508	0.486406		246	0.991302	0.806106	1.21904	0.934013		103	0.893983	0.653316	1.22331	0.483703		191	0.909567	0.709058	1.16678
TNFRSF13B	LOC96597	rs3751991	LOC96597-03	595	1.03506	0.842775	1.27122	0.74242		290	1.06132	0.789426	1.42686	0.6935		137	1.1143	0.729997	1.70092	0.615996		168	0.853132	0.565183	1.28779	0.449609		530	1.04637	0.841689	1.30083	0.683163		238	1.30301	0.960139	1.76832	0.0893438		103	1.08048	0.666982	1.75034	0.753136		189	0.655841	0.42815	1.00462
		rs11650590	LOC96597-01	599	0.964544	0.818302	1.13692	0.666963		293	0.848657	0.660361	1.09064	0.19982		137	0.94508	0.688722	1.29686	0.726434		169	1.23734	0.907414	1.68721	0.178326		540	0.930146	0.781522	1.10703	0.414945		246	1.00944	0.778685	1.30858	0.943433		103	0.706861	0.479706	1.04158	0.0794313		191	1.01272	0.745095	1.37648
		rs3751987	LOC96597-02	599	0.958593	0.833217	1.10283	0.554318		294	0.878779	0.713298	1.08265	0.224768		137	1.01728	0.771933	1.34061	0.903162		168	1.02225	0.782154	1.33606	0.871986		538	0.965445	0.833178	1.11871	0.639935		245	1.07799	0.865275	1.343	0.503084		102	0.919686	0.670446	1.26158	0.603662		191	0.833063	0.641593	1.08167
		rs8065836	LOC96597-04	600	0.95723	0.838451	1.09284	0.517857		294	0.933788	0.765992	1.13834	0.497863		137	0.86121	0.659849	1.12402	0.271508		169	1.1152	0.86912	1.43096	0.39134		539	0.928321	0.807333	1.06744	0.296518		246	0.970039	0.785315	1.19821	0.777769		102	0.859589	0.63488	1.16383	0.327759		191	0.945401	0.743011	1.20292
		rs9904659	LOC96597-05	598	1.07184	0.843835	1.36146	0.569664		292	0.886954	0.626362	1.25596	0.499104		137	1.68814	1.05852	2.69225	0.0278931		169	0.916844	0.565182	1.48731	0.725045		538	1.15527	0.901527	1.48044	0.253997		245	1.01905	0.709469	1.46372	0.91864		103	1.9503	1.17429	3.23913	0.0098614		190	0.932992	0.58532	1.48717
	TNFRSF13B	rs4343329	TNFRSF13B-25	595	0.983841	0.845208	1.14521	0.833494		291	0.909496	0.728073	1.13613	0.403332		135	0.921669	0.677884	1.25312	0.602782		169	1.18804	0.886841	1.59155	0.248092		537	0.955402	0.813578	1.12195	0.577891		243	0.923604	0.727598	1.17241	0.513762		103	0.897751	0.635297	1.26863	0.540964		191	1.03262	0.775477	1.37502
		rs11654431	TNFRSF13B-22	597	0.992355	0.851929	1.15593	0.921473		293	0.916009	0.729493	1.15021	0.45012		135	0.912243	0.672479	1.23749	0.554953		169	1.24631	0.935003	1.66128	0.13319		538	0.914067	0.77729	1.07491	0.277273		246	1.0466	0.824564	1.32841	0.708141		102	0.714184	0.497106	1.02606	0.0686337		190	0.896427	0.671649	1.19643
		rs12938073	TNFRSF13B-03	599	0.99813	0.872355	1.14204	0.978267		293	0.975129	0.799289	1.18965	0.803948		137	0.967028	0.736074	1.27045	0.809709		169	1.02884	0.797987	1.32647	0.826428		540	0.945618	0.82086	1.08934	0.438584		246	1.00368	0.811599	1.24123	0.972929		103	0.926427	0.680989	1.26032	0.626519		191	0.860557	0.672879	1.10058
		rs12603708	TNFRSF13B-23	599	1.06087	0.897981	1.2533	0.48723		294	1.17671	0.927285	1.49323	0.180628		136	1.13319	0.80129	1.60256	0.47949		169	0.770843	0.551011	1.07838	0.128652		538	1.04253	0.873962	1.24362	0.643442		245	1.10887	0.856134	1.43621	0.433613		103	1.19424	0.810979	1.75864	0.368675		190	0.819664	0.596874	1.12561
		rs11654088	TNFRSF13B-02	600	0.958855	0.82267	1.11758	0.590872		294	0.883314	0.703571	1.10898	0.28513		137	0.844401	0.620209	1.14963	0.282708		169	1.2277	0.918258	1.64142	0.166219		539	0.954785	0.813168	1.12107	0.572177		245	0.910621	0.715029	1.15972	0.447906		103	0.823633	0.580884	1.16783	0.276102		191	1.12392	0.84929	1.48736
		rs4985694	TNFRSF13B-10	598	1.0308	0.902233	1.1777	0.655345		294	1.07861	0.887795	1.31045	0.446157		136	0.9989	0.762868	1.30796	0.993613		168	1.04724	0.810171	1.35368	0.724488		539	1.00388	0.873047	1.15431	0.956701		246	0.955588	0.775095	1.17811	0.670598		103	0.888578	0.655769	1.20404	0.446002		190	1.20376	0.942905	1.53677
		rs4985720	TNFRSF13B-14	600	0.979712	0.831652	1.15413	0.806309		294	0.892825	0.696737	1.1441	0.370254		137	0.888524	0.646906	1.22038	0.465423		169	1.31825	0.965116	1.80059	0.0824266		540	0.876299	0.735117	1.0446	0.140699		246	1.00729	0.778602	1.30314	0.955917		103	0.60519	0.406571	0.90084	0.0133424		191	0.940552	0.688145	1.28554
		rs12051889	TNFRSF13B-24	594	1.04348	0.839087	1.29767	0.701967		288	1.1062	0.806054	1.51811	0.531997		137	1.21314	0.774705	1.89969	0.398467		169	0.744642	0.485243	1.14271	0.177201		536	1.1971	0.96065	1.49174	0.10907		242	1.19345	0.854803	1.66625	0.298992		103	1.66615	1.05403	2.63376	0.0288741		191	0.93027	0.632425	1.36839
		rs4985726	TNFRSF13B-11	593	1.02226	0.827745	1.26248	0.838025		288	1.18241	0.874501	1.59873	0.276307		137	1.08317	0.704971	1.66428	0.715409		168	0.723255	0.470767	1.11116	0.139181		536	1.0039	0.802751	1.25545	0.972796		242	1.17804	0.853355	1.62626	0.31925		103	1.21862	0.758997	1.95657	0.413094		191	0.660662	0.433566	1.00671
		rs4985700	TNFRSF13B-06	599	0.95757	0.834683	1.09855	0.536115		293	0.879273	0.717935	1.07687	0.213516		137	0.965968	0.735318	1.26897	0.803563		169	1.06389	0.816853	1.38565	0.645933		539	1.01479	0.8793	1.17115	0.840872		246	1.04012	0.84018	1.28764	0.717978		102	1.0586	0.780216	1.43631	0.714518		191	0.940741	0.730564	1.21138
		rs7504096	TNFRSF13B-16	589	0.917973	0.766646	1.09917	0.351755		285	0.760988	0.574143	1.00864	0.0574153		136	0.918359	0.645224	1.30712	0.636297		168	1.21053	0.875784	1.67323	0.247331		534	0.898229	0.743709	1.08485	0.265125		241	0.963802	0.728547	1.27502	0.796225		103	0.872222	0.582904	1.30514	0.506146		190	0.854604	0.610361	1.19658
		rs8074984	TNFRSF13B-18	594	0.905294	0.792562	1.03406	0.142556		294	0.895572	0.734226	1.09238	0.276503		134	0.927651	0.710938	1.21042	0.580119		166	0.94306	0.734822	1.21031	0.645134		538	0.955116	0.831462	1.09716	0.516229		245	0.989995	0.800645	1.22413	0.926032		102	0.913114	0.677558	1.23056	0.550452		191	0.972473	0.768138	1.23116
		rs4985757	TNFRSF13B-12	592	0.979731	0.846025	1.13457	0.78445		287	0.968396	0.774278	1.21118	0.778438		137	1.02105	0.762794	1.36673	0.888667		168	1.00759	0.770786	1.31715	0.955883		535	0.980311	0.841695	1.14175	0.798215		241	1.05777	0.835949	1.33845	0.63999		103	0.876475	0.625923	1.22732	0.442764		191	0.98173	0.762419	1.26413
		rs8064661	TNFRSF13B-17	597	0.869333	0.728462	1.03744	0.120561		293	0.88631	0.690705	1.13731	0.342807		136	0.875685	0.597861	1.28261	0.495406		168	0.835262	0.59531	1.17193	0.297513		538	0.941125	0.785466	1.12763	0.51067		245	0.874148	0.669476	1.14139	0.323018		102	1.11984	0.74987	1.67235	0.58015		191	0.96217	0.701848	1.31905
		rs8079130	TNFRSF13B-19	598	0.963868	0.797073	1.16557	0.704239		293	0.868038	0.653824	1.15244	0.327707		137	0.903776	0.618696	1.32021	0.600793		168	1.23066	0.861333	1.75836	0.254268		538	0.907474	0.74087	1.11154	0.348171		245	1.06699	0.80029	1.42256	0.658603		103	0.753896	0.477794	1.18955	0.224734		190	0.816807	0.559954	1.19148
		rs12943647	TNFRSF13B-07	597	1.19606	0.99591	1.43644	0.0553522		292	1.20315	0.921796	1.57039	0.173575		137	1.19489	0.832418	1.71519	0.334331		168	1.0907	0.754736	1.57621	0.643987		538	0.979988	0.800011	1.20045	0.845193		244	0.888034	0.651938	1.20963	0.45142		103	0.828779	0.524263	1.31017	0.421545		191	1.16022	0.819408	1.64278
		rs9891079	TNFRSF13B-20	479	0.970676	0.824994	1.14208	0.719809		290	0.84237	0.679593	1.04414	0.117409		21	0.859674	0.3914	1.88819	0.706439		168	1.24242	0.947152	1.62973	0.116929		451	0.999432	0.846122	1.18052	0.994668		244	0.965419	0.771592	1.20794	0.758244		16	1.60742	0.694664	3.71952	0.267503		191	0.998964	0.767176	1.30078
		rs4075606	TNFRSF13B-09	599	0.852876	0.692731	1.05004	0.133674		293	0.749497	0.545719	1.02937	0.0748833		137	1.04356	0.702451	1.5503	0.832797		169	0.937233	0.634634	1.38411	0.744524		540	0.961835	0.779476	1.18686	0.716762		246	1.0881	0.802116	1.47604	0.587345		103	0.687964	0.411644	1.14977	0.153475		191	0.980895	0.682644	1.40945
		rs12950509	TNFRSF13B-08	597	0.924118	0.762077	1.12062	0.422401		293	0.936972	0.711203	1.23441	0.643492		136	1.04747	0.702196	1.56251	0.820209		168	0.793741	0.543095	1.16006	0.232832		538	1.04231	0.857745	1.26658	0.67688		246	0.85326	0.631834	1.15228	0.300551		103	1.09767	0.706997	1.70422	0.678004		189	1.30584	0.945427	1.80365
		rs9907308	TNFRSF13B-21	598	0.978094	0.847269	1.12912	0.762393		292	0.956998	0.774709	1.18218	0.683505		137	0.927585	0.695476	1.23716	0.608937		169	1.08191	0.821784	1.42438	0.574733		536	0.995968	0.856789	1.15776	0.95805		243	0.946827	0.754316	1.18847	0.637552		103	0.86188	0.620647	1.19688	0.374952		190	1.1929	0.921146	1.54482
		rs4985767	TNFRSF13B-13	594	0.979284	0.77593	1.23593	0.86008		288	1.17301	0.847223	1.62406	0.336431		137	1.06288	0.664704	1.69957	0.799016		169	0.563653	0.336213	0.944951	0.0296492		535	1.04389	0.820882	1.32748	0.726107		241	0.965332	0.669299	1.3923	0.850232		103	1.49529	0.92486	2.41754	0.100736		191	0.862924	0.562097	1.32475
TNFRSF13C	TNFRSF13C	rs5996088	TNFRSF13C-01	599	0.939564	0.735847	1.19968	0.617118		293	0.843048	0.588294	1.20812	0.35235		137	0.841787	0.508479	1.39358	0.503094		169	1.32525	0.841697	2.0866	0.224034		538	1.01374	0.787153	1.30554	0.915826		244	1.03245	0.712688	1.49567	0.865913		103	1.06973	0.629221	1.81862	0.803407		191	1.0253	0.642687	1.6357
	C22ORF18	rs5758511	C22ORF18-01	600	1.01808	0.877147	1.18165	0.813673		294	1.06686	0.858577	1.32566	0.559225		137	1.16232	0.859825	1.57125	0.328065		169	0.820338	0.615155	1.09396	0.177505		539	1.0287	0.880084	1.20241	0.722271		246	1.19767	0.953147	1.50492	0.121594		103	1.04773	0.743198	1.47705	0.790159		190	0.792273	0.599903	1.04633
		rs6002548	C22ORF18-02	483	0.989116	0.817364	1.19696	0.910459		293	1.0018	0.784376	1.27948	0.988535		21	0.917592	0.350045	2.40533	0.861149		169	1.00682	0.72542	1.39737	0.9676		452	1.14389	0.944299	1.38567	0.169396		244	1.0829	0.835794	1.40307	0.546738		17	0.823218	0.277556	2.44162	0.725813		191	1.25821	0.930059	1.70214
		rs6002551	C22ORF18-03	598	1.13335	0.934666	1.37428	0.203048		294	1.25861	0.96467	1.64211	0.0900935		135	1.28648	0.865471	1.9123	0.21292		169	0.831221	0.549853	1.25657	0.380615		538	1.25413	1.02903	1.52847	0.0248664		244	1.21638	0.913134	1.62033	0.180622		103	1.08499	0.679789	1.73172	0.732388		191	1.3984	0.985006	1.9853
TNFRSF14	TNFRSF14	rs2234167	TNFRSF14-02	599	1.00182	0.828415	1.21152	0.985057		293	0.985367	0.734577	1.32178	0.921641		137	1.23176	0.87995	1.72421	0.224487		169	0.834238	0.569841	1.22131	0.351372		536	0.909675	0.741111	1.11658	0.365265		244	0.909022	0.660098	1.25182	0.559046		103	0.83525	0.549051	1.27063	0.400335		189	0.954378	0.670046	1.35937
		rs2234161	TNFRSF14-01	594	1.09721	0.959384	1.25483	0.175565		291	0.959628	0.784743	1.17349	0.68808		137	1.23819	0.951439	1.61137	0.111926		166	1.22368	0.950668	1.5751	0.117068		536	1.11024	0.964363	1.27818	0.145652		246	1.03145	0.832816	1.27746	0.776613		103	1.14648	0.850752	1.54501	0.369149		187	1.18992	0.931774	1.51958
		rs4310388	TNFRSF14-03	128	0.88771	0.650994	1.2105	0.451619		~	~					~	~					128	0.88771	0.650994	1.2105	0.451619		160	0.757775	0.561946	1.02185	0.0690211		~	~					~	~					160	0.757775	0.561946	1.02185
TNFRSF17	TNFRSF17	rs9922891	TNFRSF17-07	597	1.11609	0.87727	1.41993	0.371285		292	1.20857	0.844284	1.73003	0.300628		137	0.882455	0.547239	1.42301	0.608001		168	1.24579	0.787791	1.97005	0.347278		540	0.871635	0.663779	1.14458	0.322944		246	0.930268	0.614645	1.40797	0.732466		103	0.919465	0.542546	1.55824	0.75507		191	0.784262	0.477871	1.2871
		rs9928563	TNFRSF17-06	598	1.02047	0.875758	1.1891	0.795084		294	1.05718	0.845017	1.32262	0.626582		136	0.964558	0.705919	1.31796	0.820763		168	1.00461	0.74967	1.34625	0.975434		540	1.05674	0.900607	1.23995	0.498661		246	1.16194	0.915825	1.47419	0.216493		103	1.02772	0.726404	1.45403	0.87725		191	0.896673	0.675281	1.19065
		rs11862958	TNFRSF17-02	595	1.06863	0.93217	1.22508	0.340945		290	1.08575	0.886192	1.33025	0.427208		137	0.93998	0.71308	1.23908	0.660568		168	1.19806	0.928321	1.54618	0.164993		534	0.920561	0.796272	1.06425	0.26335		240	0.85631	0.685533	1.06963	0.171673		103	0.982119	0.720472	1.33879	0.909124		191	1.0192	0.795647	1.30556
		rs11570151	TNFRSF17-05	598	0.980668	0.806582	1.19233	0.844786		294	0.977527	0.734129	1.30162	0.876364		135	1.04819	0.702198	1.56467	0.817881		169	0.915626	0.633416	1.32357	0.639174		539	1.01098	0.825156	1.23865	0.916088		245	1.13895	0.847348	1.5309	0.388562		103	1.00754	0.642544	1.57986	0.973901		191	0.793744	0.550882	1.14367
		rs2071336	TNFRSF17-01	598	1.07478	0.791957	1.45859	0.643467		293	1.16959	0.77023	1.77602	0.462323		137	0.966238	0.517723	1.80331	0.91409		168	1.01454	0.513045	2.00626	0.966893		540	0.869926	0.61713	1.22627	0.426324		246	0.92286	0.570511	1.49282	0.743555		103	0.581411	0.245757	1.3755	0.217087		191	0.962045	0.512506	1.80589
		rs12597429	TNFRSF17-03	599	0.99071	0.863235	1.13701	0.894336		294	0.993877	0.814249	1.21313	0.951844		136	1.15193	0.873348	1.51937	0.316691		169	0.851918	0.649301	1.11776	0.247452		540	1.05343	0.912638	1.21594	0.477034		246	1.04786	0.847637	1.29538	0.665657		103	1.07572	0.78543	1.4733	0.649215		191	1.03565	0.80361	1.3347
	RUNDC2A	rs3851005	RUNDC2A-02	599	1.03331	0.896373	1.19118	0.651422		294	1.00203	0.814978	1.23202	0.984627		136	1.32911	1.00543	1.75698	0.0457145		169	0.838598	0.632802	1.11132	0.220479		540	1.07314	0.924903	1.24513	0.352028		246	1.11304	0.89482	1.38449	0.336117		103	1.19841	0.870363	1.6501	0.267375		191	0.921442	0.705379	1.20369
		rs2869492	RUNDC2A-01	597	1.01708	0.889506	1.16294	0.804437		293	1.05815	0.871866	1.28424	0.567254		135	1.29127	0.985307	1.69223	0.0639277		169	0.722001	0.552713	0.94314	0.0168763		538	1.05317	0.915229	1.21189	0.469546		246	1.18507	0.964391	1.45626	0.106291		102	1.17986	0.86747	1.60474	0.2919		190	0.769001	0.595887	0.992407
TNFRSF1A/LTBR/TNFRSF7	TNFRSF1A	rs1860545	TNFRSF1A-10	599	1.00144	0.874057	1.14739	0.983466		294	0.965705	0.792067	1.17741	0.730044		137	0.882299	0.668577	1.16434	0.376244		168	1.23754	0.953913	1.60551	0.108557		539	1.0261	0.889943	1.18309	0.722804		245	1.04918	0.850134	1.29483	0.654668		103	0.890561	0.651757	1.21686	0.466811		191	1.12635	0.877035	1.44654
		rs4149579	TNFRSF1A-13	600	1.07614	0.841137	1.37681	0.559381		294	1.11221	0.774622	1.59691	0.564464		137	0.853501	0.50936	1.43016	0.547525		169	1.24879	0.788783	1.97706	0.343235		539	1.00952	0.776447	1.31257	0.943574		245	0.783789	0.506608	1.21263	0.273902		103	0.858683	0.478972	1.53941	0.608977		191	1.52765	0.999646	2.33454
		rs4149578	TNFRSF1A-12	600	0.885659	0.70397	1.11424	0.299956		294	1.14809	0.84241	1.56469	0.381959		137	0.750571	0.441095	1.27718	0.290099		169	0.581991	0.360769	0.938865	0.0265201		540	1.06443	0.846012	1.33924	0.594121		246	1.18682	0.852576	1.6521	0.310157		103	0.913429	0.51912	1.60725	0.753466		191	0.944406	0.636887	1.40041
		rs4149577	TNFRSF1A-11	594	1.02176	0.893445	1.16851	0.7532		289	0.967839	0.796084	1.17665	0.74294		136	1.13247	0.859636	1.49188	0.376413		169	1.00683	0.781609	1.29695	0.957965		539	0.945881	0.822066	1.08834	0.436989		245	0.947591	0.769537	1.16684	0.612204		103	1.00647	0.739064	1.37064	0.967333		191	0.900808	0.705687	1.14988
		rs4149570	TNFRSF1A-14	594	0.96236	0.838632	1.10434	0.58477		289	0.856044	0.697085	1.05125	0.138057		137	1.11373	0.844069	1.46954	0.446359		168	0.994876	0.770473	1.28464	0.968578		536	0.956748	0.828224	1.10521	0.548008		243	0.942276	0.75766	1.17188	0.593066		103	1.0783	0.789158	1.4734	0.635981		190	0.899173	0.701943	1.15182
	SCNN1A	rs11064145	SCNN1A-07	594	1.02731	0.89817	1.17501	0.694285		292	1.04331	0.859645	1.26622	0.667796		135	0.840775	0.637294	1.10923	0.219925		167	1.22574	0.946896	1.5867	0.122197		533	1.05557	0.916803	1.21533	0.452038		242	1.08239	0.879262	1.33243	0.45533		101	0.932976	0.683186	1.2741	0.66258		190	1.13642	0.88743	1.45528
		rs3764875	SCNN1A-04	593	1.1277	0.98169	1.29544	0.0893642		290	1.06329	0.868042	1.30246	0.55327		135	1.11771	0.845913	1.47684	0.433736		168	1.22088	0.937755	1.58948	0.138196		534	0.912784	0.786645	1.05915	0.229114		243	0.914418	0.733889	1.13936	0.425273		101	0.766479	0.548653	1.07079	0.11899		190	1.0063	0.776034	1.3049
		rs3764874	SCNN1A-03	593	1.13354	0.968155	1.32716	0.119291		289	1.08198	0.862418	1.35743	0.495951		135	1.3849	0.99853	1.92076	0.0510395		169	1.0299	0.760436	1.39486	0.849004		539	0.914645	0.770923	1.08516	0.306342		246	0.887017	0.690511	1.13944	0.348084		103	0.69837	0.456742	1.06783	0.0975066		190	1.05958	0.794459	1.41317
		rs3782723	SCNN1A-05	600	0.906229	0.787094	1.0434	0.170932		294	0.834338	0.676307	1.0293	0.090939		137	1.0222	0.770496	1.35612	0.87902		169	0.948088	0.729346	1.23243	0.690387		539	0.857967	0.739569	0.99532	0.0431891		245	0.820102	0.654228	1.02803	0.0853995		103	0.913143	0.662253	1.25908	0.579326		191	0.879381	0.682715	1.1327
		rs3782726	SCNN1A-06	598	1.07625	0.941909	1.22975	0.280044		294	1.03538	0.85144	1.25906	0.727536		136	1.03577	0.788191	1.36111	0.800914		168	1.16088	0.904386	1.49012	0.24158		539	1.16726	1.01573	1.3414	0.0292656		245	1.21628	0.987111	1.49866	0.0660369		103	1.27228	0.937929	1.72583	0.121615		191	1.07382	0.845071	1.36449
		rs10849446	SCNN1A-08	597	0.962647	0.840283	1.10283	0.583117		294	0.973104	0.796105	1.18946	0.790106		136	1.0128	0.772385	1.32804	0.926717		167	0.881093	0.679843	1.14192	0.338636		538	0.942221	0.816861	1.08682	0.413911		245	1.01501	0.818415	1.25882	0.89214		103	0.800683	0.58428	1.09724	0.166743		190	0.905118	0.707148	1.15851
		rs3759324	SCNN1A-01	590	1.16136	0.998229	1.35114	0.0527437		284	1.27005	1.02391	1.57536	0.0296331		137	0.939717	0.670883	1.31628	0.717626		169	1.11542	0.838568	1.48368	0.452992		533	1.13016	0.963068	1.32624	0.133884		242	1.15418	0.914537	1.45661	0.227208		103	1.19309	0.828341	1.71846	0.342959		188	1.04531	0.788887	1.38507
	LTBR	rs3759333	LTBR-03	596	1.07288	0.918625	1.25305	0.374397		292	0.998012	0.799654	1.24557	0.985957		136	1.09484	0.801084	1.49631	0.569723		168	1.19486	0.874473	1.63262	0.263663		538	0.89551	0.756082	1.06065	0.20122		244	0.963424	0.758139	1.2243	0.760542		103	0.644791	0.431656	0.963163	0.0320911		191	0.970151	0.711808	1.32226
		rs2364480	LTBR-06	592	1.07965	0.928976	1.25476	0.317653		289	1.09003	0.877001	1.35481	0.437159		136	1.17956	0.877089	1.58635	0.274645		167	1.02489	0.759127	1.38369	0.87248		535	1.04634	0.893215	1.22573	0.574694		243	1.06319	0.842502	1.34168	0.605731		102	1.34698	0.971802	1.86699	0.0737373		190	0.889327	0.663758	1.19155
		rs12296430	LTBR-02	591	0.838013	0.70326	0.998587	0.0481803		286	0.729136	0.561202	0.947322	0.0180233		137	0.769091	0.538143	1.09915	0.149566		168	1.08176	0.785106	1.49051	0.630824		533	0.956352	0.799909	1.14339	0.624359		239	0.843392	0.641895	1.10814	0.221414		103	0.927921	0.632925	1.36041	0.70155		191	1.17332	0.862689	1.5958
	LOC390284	rs12319859	LOC390284-02	593	0.821368	0.649928	1.03803	0.0994582		290	0.901383	0.654231	1.2419	0.525437		135	0.661193	0.391007	1.11808	0.122698		168	0.868407	0.545083	1.38352	0.552654		529	0.919242	0.723811	1.16744	0.489881		239	0.930393	0.658666	1.31422	0.682234		102	1.02577	0.614359	1.71269	0.922497		188	0.86716	0.560999	1.34041
		rs2364493	LOC390284-04	592	1.01494	0.868364	1.18626	0.852178		292	0.973638	0.778373	1.21789	0.815041		137	1.02179	0.743273	1.40467	0.894395		163	1.04631	0.770838	1.42021	0.771537		533	0.983775	0.834257	1.16009	0.845797		242	0.966547	0.759998	1.22923	0.781482		103	1.19988	0.845747	1.70229	0.307195		188	0.875801	0.647856	1.18395
		rs4469949	LOC390284-05	598	1.04454	0.908451	1.20102	0.540614		293	1.06586	0.868917	1.30744	0.54058		137	0.951732	0.720259	1.2576	0.727883		168	1.10274	0.843138	1.44226	0.475177		539	0.990347	0.854822	1.14736	0.897215		245	0.987849	0.792934	1.23068	0.913187		103	0.903222	0.659576	1.23687	0.525695		191	1.07002	0.825437	1.38707
		rs12817967	LOC390284-03	597	0.972443	0.84933	1.1134	0.685772		293	1.00858	0.827971	1.22859	0.932354		137	0.830676	0.630959	1.09361	0.186103		167	1.06454	0.821631	1.37927	0.636014		537	1.06293	0.922754	1.22441	0.397643		243	1.0867	0.87941	1.34285	0.441328		103	0.927588	0.683798	1.2583	0.628988		191	1.14769	0.89564	1.47068
		rs7312492	LOC390284-01	596	0.949109	0.826976	1.08928	0.457372		290	1.01931	0.831766	1.24915	0.853702		137	0.814064	0.618144	1.07208	0.143063		169	0.991346	0.762958	1.2881	0.948133		537	1.06574	0.92346	1.22995	0.383828		243	1.08964	0.87734	1.35332	0.437489		103	0.887139	0.653339	1.20461	0.442921		191	1.18337	0.922046	1.51876
	TNFRSF7	rs2250246	TNFRSF7-06	592	1.05544	0.91984	1.21103	0.441856		287	1.01524	0.828794	1.24364	0.883811		137	1.01045	0.769291	1.3272	0.940446		168	1.12204	0.86161	1.46119	0.392802		534	0.924682	0.799323	1.0697	0.292118		240	0.861994	0.691682	1.07424	0.186067		103	1.26828	0.936405	1.71778	0.124672		191	0.815724	0.63059	1.05521
		rs11569357	TNFRSF7-08	600	0.714483	0.519013	0.983571	0.0392514		294	0.701505	0.438717	1.1217	0.138766		137	0.592778	0.289325	1.2145	0.153021		169	0.869678	0.49373	1.53189	0.628804		540	1.28826	0.975327	1.70159	0.0744229		246	1.33707	0.885593	2.01872	0.166987		103	1.24414	0.676082	2.28948	0.482679		191	1.30444	0.803367	2.11805
		rs11569359	TNFRSF7-05	595	0.987688	0.853687	1.14272	0.867733		290	0.972523	0.783253	1.20753	0.800809		137	0.949373	0.712247	1.26544	0.723088		168	1.05916	0.80371	1.3958	0.683151		535	0.999935	0.858219	1.16505	0.999337		241	0.966246	0.76566	1.21938	0.772401		103	0.951528	0.689755	1.31265	0.76213		191	1.09384	0.838979	1.42613
		rs25680	TNFRSF7-03	599	1.03958	0.885549	1.2204	0.635208		293	1.13347	0.892869	1.43891	0.303413		137	1.13028	0.822269	1.55366	0.450587		169	0.865337	0.639263	1.17136	0.349172		533	0.998433	0.842588	1.1831	0.985546		240	1.00025	0.769073	1.30091	0.998533		103	0.809138	0.552526	1.18493	0.27653		190	1.10636	0.837021	1.46238
		rs2267966	TNFRSF7-02	595	1.0122	0.872328	1.17451	0.873006		290	0.969067	0.78139	1.20182	0.774806		137	0.823138	0.602546	1.12449	0.221397		168	1.34677	1.01291	1.79066	0.0405399		535	1.01036	0.86414	1.18132	0.897199		241	1.08306	0.863262	1.35883	0.490535		103	0.847342	0.598135	1.20038	0.351241		191	1.04182	0.787484	1.3783
	TAPBPL	rs2286721	TAPBPL-04	598	0.996371	0.837345	1.1856	0.96731		293	0.966613	0.751537	1.24324	0.791438		137	1.12283	0.791985	1.59187	0.515381		168	0.912453	0.650148	1.28059	0.59625		537	0.998794	0.832183	1.19876	0.989663		244	0.938026	0.714992	1.23063	0.644193		103	0.948567	0.628954	1.4306	0.801141		190	1.09847	0.803673	1.50139
		rs2532499	TAPBPL-02	598	1.04552	0.905167	1.20764	0.544996		293	1.00939	0.818252	1.24518	0.930456		137	1.01396	0.756268	1.35946	0.926159		168	1.10194	0.837383	1.45008	0.488317		536	1.04749	0.900432	1.21857	0.547738		245	0.981397	0.783227	1.22971	0.870378		103	1.30038	0.943167	1.79289	0.108958		188	1.00499	0.767882	1.31532
		rs2243750	TAPBPL-07	588	1.00166	0.863282	1.16222	0.982555		283	0.950029	0.76272	1.18334	0.647297		137	0.928702	0.684267	1.26045	0.635044		168	1.20998	0.917403	1.59586	0.177156		536	1.02886	0.881941	1.20025	0.717432		242	1.07146	0.85258	1.34654	0.553833		103	1.01982	0.726973	1.43063	0.909527		191	0.989472	0.755748	1.29548
		rs1045546	TAPBPL-06	598	0.929191	0.788324	1.09523	0.381285		294	0.97115	0.763484	1.2353	0.811506		135	1.0236	0.732973	1.42946	0.891115		169	0.805406	0.591227	1.09717	0.170058		537	0.881994	0.741902	1.04854	0.15477		245	0.843806	0.647472	1.09967	0.208816		102	0.813134	0.548615	1.20519	0.302851		190	0.952748	0.71603	1.26772
		rs2534711	TAPBPL-05	597	1.01876	0.881294	1.17766	0.801604		292	1.02848	0.834512	1.26753	0.792277		137	0.875159	0.645566	1.1864	0.390363		168	1.17135	0.88893	1.5435	0.261202		539	1.02819	0.883707	1.1963	0.71898		245	1.08756	0.871607	1.35703	0.457343		103	0.98185	0.701668	1.37391	0.914906		191	0.980993	0.750187	1.28281
TNFRSF25	ESPN	rs3138158	ESPN-01	597	0.835557	0.64494	1.08251	0.173877		294	0.848269	0.581952	1.23646	0.392033		136	0.907176	0.521144	1.57916	0.730502		167	0.788067	0.491015	1.26483	0.323795		538	0.742283	0.560936	0.982258	0.0370498		245	0.631135	0.405349	0.982686	0.0416223		103	0.910018	0.488695	1.69458	0.766278		190	0.793928	0.507857	1.24114
	TNFRSF25	rs3138156	TNFRSF25-02	588	1.06728	0.840753	1.35483	0.592707		283	1.27859	0.91744	1.7819	0.146737		137	0.950744	0.572245	1.57959	0.84539		168	0.873784	0.53593	1.42462	0.588527		539	1.0416	0.811411	1.3371	0.74905		245	0.994034	0.683171	1.44635	0.975051		103	1.12961	0.655802	1.94574	0.660459		191	1.08218	0.704869	1.66148
		rs2986754	TNFRSF25-01	599	0.978715	0.762095	1.25691	0.866141		293	0.870896	0.606422	1.25071	0.454132		137	1.0575	0.64074	1.74533	0.826888		169	1.13831	0.69757	1.85752	0.604115		535	1.28027	1.00195	1.63589	0.0482048		244	1.01079	0.694227	1.47169	0.955367		103	1.15967	0.665393	2.02111	0.601218		188	1.87167	1.23055	2.84682
	PLEKHG5	rs3007420	PLEKHG5-03	597	1.0194	0.770212	1.34921	0.893124		293	0.798111	0.52752	1.2075	0.285771		135	1.34915	0.801548	2.27088	0.259621		169	1.1857	0.673311	2.08801	0.55522		539	1.47824	1.13524	1.92486	0.00371177		245	1.14117	0.765755	1.70064	0.516491		103	1.27181	0.699624	2.31195	0.430401		191	2.27732	1.42916	3.62883
		rs3007421	PLEKHG5-04	599	0.994516	0.822877	1.20196	0.954632		293	0.977689	0.744863	1.28329	0.870836		137	1.18989	0.826324	1.71341	0.350028		169	0.862361	0.582343	1.27702	0.459764		537	1.20843	0.999554	1.46096	0.050541		243	0.968253	0.721199	1.29994	0.830039		103	1.18393	0.784975	1.78565	0.420667		191	1.59169	1.1523	2.19861
		rs2986751	PLEKHG5-02	595	1.10073	0.857086	1.41362	0.452156		292	0.971298	0.680972	1.3854	0.872305		137	1.27213	0.782892	2.06709	0.331167		166	1.23867	0.729296	2.10381	0.428393		534	1.38078	1.07621	1.77153	0.0111599		243	1.07419	0.738535	1.5624	0.708112		103	1.35749	0.786506	2.34298	0.272399		188	2.02776	1.294	3.17758
		rs2986749	PLEKHG5-01	599	1.06714	0.886343	1.28481	0.492668		293	1.04951	0.807764	1.36361	0.717531		137	1.09476	0.749862	1.5983	0.639107		169	1.06485	0.730222	1.55281	0.744095		539	1.04882	0.861006	1.2776	0.635883		246	1.06993	0.807261	1.41807	0.638146		103	0.975864	0.629229	1.51346	0.913106		190	1.04692	0.727389	1.50682
TNFRSF8/TNFRSF1B	RP5-1077B9.4	rs12042105	RP5-1077B9.4-01	589	0.934972	0.796861	1.09702	0.40966		288	0.918828	0.729592	1.15715	0.471837		133	0.809646	0.579628	1.13094	0.215592		168	1.07375	0.790148	1.45915	0.649293		533	0.985977	0.835096	1.16412	0.867643		240	0.872402	0.67937	1.12028	0.284702		102	0.744017	0.507626	1.09049	0.129553		191	1.37514	1.03469	1.82761
	TNFRSF8	rs4644506	TNFRSF8-23	596	1.06067	0.91675	1.22719	0.428534		291	1.08578	0.87946	1.34051	0.444032		136	0.977641	0.715117	1.33654	0.887289		169	1.08256	0.825047	1.42045	0.567061		537	1.17216	1.00812	1.36289	0.0389163		243	1.16429	0.92972	1.45804	0.185127		103	1.0497	0.743029	1.48294	0.783217		191	1.24665	0.965139	1.61028
		rs6541012	TNFRSF8-27	598	0.977204	0.830162	1.15029	0.781668		294	1.00676	0.800959	1.26545	0.953928		135	0.882213	0.614531	1.26649	0.496931		169	1.00204	0.732992	1.36986	0.989784		537	1.11298	0.941524	1.31565	0.209831		244	1.09649	0.859881	1.39821	0.457635		103	0.966454	0.650639	1.43556	0.86578		190	1.21729	0.911457	1.62574
		rs4427416	TNFRSF8-22	599	0.988583	0.858363	1.13856	0.873402		294	1.08033	0.882185	1.32298	0.454812		136	0.891188	0.658913	1.20534	0.454625		169	0.921138	0.70348	1.20614	0.550337		540	1.0407	0.898009	1.20606	0.595976		246	1.1235	0.903728	1.3967	0.294411		103	0.958839	0.684004	1.3441	0.807302		191	0.964095	0.747659	1.24319
		rs1318008	TNFRSF8-10	595	0.951977	0.80618	1.12414	0.561738		292	0.912118	0.720138	1.15528	0.445536		134	0.923244	0.643825	1.32393	0.664119		169	1.05508	0.767708	1.45003	0.741012		535	1.12477	0.949694	1.33213	0.173182		243	1.04424	0.813772	1.33998	0.733667		102	1.10592	0.751605	1.62727	0.609411		190	1.22726	0.91465	1.64671
		rs12029016	TNFRSF8-07	599	0.963711	0.816967	1.13681	0.660977		294	0.957666	0.757191	1.21122	0.718138		137	0.913558	0.638677	1.30674	0.620575		168	1.02215	0.746384	1.39979	0.891387		539	1.12977	0.955238	1.33619	0.15413		246	0.986453	0.766454	1.2696	0.915628		103	1.07295	0.7286	1.58003	0.721433		190	1.35281	1.01806	1.79763
		rs4491070	TNFRSF8-15	599	0.946835	0.821134	1.09178	0.452224		293	0.893236	0.72438	1.10145	0.290921		137	1.01274	0.759072	1.35119	0.931395		169	0.959895	0.733924	1.25544	0.765032		539	1.16083	1.0031	1.34335	0.0453414		246	1.05989	0.850829	1.32032	0.603846		103	1.2057	0.877188	1.65723	0.249083		190	1.23443	0.960013	1.58728
		rs6690493	TNFRSF8-18	594	0.900546	0.786375	1.03129	0.129905		293	0.924445	0.763036	1.12	0.422297		136	0.934494	0.704428	1.2397	0.638465		165	0.83865	0.642424	1.09481	0.195707		538	1.06874	0.927979	1.23084	0.356217		244	1.1133	0.905836	1.36827	0.307712		103	1.03259	0.75218	1.41754	0.842738		191	1.01223	0.78869	1.29913
		rs2297875	TNFRSF8-12	594	1.0289	0.900675	1.17538	0.674816		290	1.06025	0.872536	1.28835	0.556206		136	0.919797	0.701873	1.20538	0.544529		168	1.04485	0.812978	1.34286	0.731826		538	0.975157	0.847964	1.12143	0.724245		246	0.954413	0.77441	1.17625	0.661696		103	0.964695	0.71135	1.30827	0.817128		189	1.02939	0.806986	1.31309
		rs12133231	TNFRSF8-08	599	0.948448	0.814714	1.10413	0.494898		294	0.948918	0.762851	1.18037	0.637749		137	0.919845	0.664412	1.27348	0.614686		168	0.971695	0.731626	1.29054	0.842794		540	1.0255	0.876775	1.19945	0.752776		246	0.87438	0.689563	1.10873	0.267857		103	1.21623	0.858156	1.72371	0.271239		191	1.12142	0.859315	1.46347
		rs1201110	TNFRSF8-06	591	1.00909	0.868024	1.17308	0.906269		288	0.969211	0.776416	1.20988	0.782278		137	1.04007	0.765882	1.41242	0.801326		166	1.02292	0.767898	1.36262	0.87693		535	1.10006	0.941945	1.28472	0.228375		243	1.23083	0.980064	1.54576	0.0739815		103	1.01086	0.713672	1.4318	0.951514		189	1.01935	0.773871	1.3427
		rs11569835	TNFRSF8-02	490	1.00764	0.820264	1.23782	0.942204		186	1.2065	0.862549	1.68761	0.272911		136	0.990903	0.672059	1.46102	0.963204		168	0.879871	0.613336	1.26223	0.486989		469	1.02196	0.828838	1.26008	0.838918		178	0.979994	0.686325	1.39932	0.911459		101	0.864663	0.545857	1.36967	0.535515		190	1.1663	0.846707	1.60652
		rs11569839	TNFRSF8-03	598	0.882635	0.713174	1.09236	0.251064		293	0.761472	0.550064	1.05413	0.100538		137	0.935596	0.614677	1.42407	0.756108		168	1.05659	0.7148	1.5618	0.782501		540	1.0657	0.863	1.31602	0.554404		246	1.07609	0.786358	1.47256	0.646808		103	1.13677	0.729477	1.77147	0.571146		191	0.987063	0.677518	1.43803
		rs10864549	TNFRSF8-01	596	1.03705	0.893223	1.20404	0.632943		292	1.19958	0.969582	1.48414	0.0938278		137	1.0168	0.742165	1.39307	0.917384		167	0.768713	0.572868	1.03151	0.0795705		540	1.05005	0.898485	1.22717	0.539199		246	1.1013	0.875102	1.38597	0.410729		103	1.09196	0.76821	1.55215	0.623911		191	0.938127	0.716049	1.22908
		rs12736809	TNFRSF8-09	595	0.974922	0.847242	1.12184	0.722876		292	1.0715	0.876405	1.31003	0.500657		137	0.888696	0.663549	1.19024	0.428581		166	0.830601	0.631632	1.09225	0.184038		539	1.02872	0.888869	1.19058	0.70406		245	1.03074	0.830169	1.27978	0.783892		103	1.06466	0.77294	1.46648	0.701344		191	0.987465	0.765128	1.27441
		rs11569864	TNFRSF8-28	599	0.899719	0.699915	1.15656	0.40951		294	0.817675	0.56669	1.17982	0.281922		137	0.653585	0.361769	1.18079	0.158755		168	1.22227	0.787182	1.89783	0.371301		540	0.935677	0.722	1.21259	0.615212		246	0.800291	0.537186	1.19226	0.273364		103	1.15391	0.670654	1.98538	0.605124		191	1.03302	0.662939	1.6097
		rs11569869	TNFRSF8-05	600	0.866134	0.537368	1.39604	0.55514		294	0.682417	0.27681	1.68235	0.40653		137	1.21484	0.505395	2.92016	0.663624		169	0.893974	0.426504	1.87382	0.766598		538	0.79288	0.47543	1.32229	0.373799		244	0.735337	0.276795	1.95351	0.537436		103	0.815482	0.271894	2.44585	0.715872		191	0.805792	0.389008	1.66912
		rs646249	TNFRSF8-29	595	0.968537	0.845929	1.10891	0.643412		291	1.03445	0.84977	1.25928	0.735672		135	0.950741	0.720941	1.25379	0.720476		169	0.84785	0.65428	1.09869	0.211956		539	0.94995	0.824427	1.09459	0.477645		246	1.07156	0.86878	1.32167	0.518448		103	1.0428	0.765763	1.42008	0.790215		190	0.756916	0.588576	0.973403
		rs2486316	TNFRSF8-13	596	0.954983	0.788529	1.15657	0.637377		290	0.944652	0.715275	1.24759	0.688265		137	1.01108	0.680673	1.50187	0.956475		169	0.896302	0.621653	1.29229	0.557586		537	0.973163	0.797262	1.18787	0.789138		244	0.763275	0.558152	1.04378	0.090718		103	0.94987	0.604218	1.49326	0.823675		190	1.30292	0.942978	1.80025
		rs8179353	TNFRSF8-30	598	1.08573	0.94681	1.24503	0.238992		293	1.0092	0.826316	1.23257	0.928433		137	1.08066	0.817291	1.4289	0.586238		168	1.29994	1.00022	1.68948	0.0498053		538	1.08223	0.937312	1.24954	0.281331		244	1.05744	0.853434	1.31022	0.609536		103	0.94877	0.690843	1.30299	0.745263		191	1.211	0.942277	1.55637
		rs1201124	TNFRSF8-31	600	0.968186	0.837864	1.11878	0.661147		294	1.00355	0.814134	1.23702	0.973545		137	0.88782	0.656123	1.20134	0.440627		169	0.948441	0.721838	1.24618	0.703933		540	0.901009	0.773265	1.04986	0.181464		246	0.872971	0.694992	1.09653	0.242879		103	1.04923	0.752045	1.46384	0.777318		191	0.875526	0.670379	1.14345
		rs3766735	TNFRSF8-14	600	0.861309	0.680419	1.09029	0.214503		294	0.807347	0.566992	1.14959	0.235295		137	1.17124	0.747167	1.836	0.490724		169	0.757803	0.478558	1.19999	0.236983		540	1.04829	0.830104	1.32382	0.692051		246	1.16884	0.831428	1.64318	0.369344		103	1.08114	0.641406	1.82235	0.769619		191	0.843506	0.558407	1.27417
		rs671106	TNFRSF8-19	594	1.11342	0.973772	1.2731	0.116121		293	1.04942	0.862276	1.27719	0.630255		136	1.11968	0.854589	1.46701	0.412176		165	1.25039	0.969198	1.61316	0.0855698		539	1.07097	0.931156	1.23177	0.336753		245	1.02746	0.832836	1.26756	0.800422		103	1.09655	0.809195	1.48595	0.552198		191	1.10188	0.864718	1.4041
		rs755398	TNFRSF8-20	594	1.0138	0.887225	1.15844	0.840318		289	1.11677	0.922995	1.35122	0.256028		137	0.907162	0.688203	1.19579	0.489369		168	0.923893	0.712555	1.19791	0.550293		535	1.0977	0.954858	1.26192	0.190008		244	1.09959	0.896949	1.34801	0.360986		103	1.22136	0.898849	1.6596	0.201153		188	1.01977	0.794387	1.30909
		rs641941	TNFRSF8-26	599	1.05388	0.922367	1.20415	0.440299		294	0.93799	0.770779	1.14148	0.522791		136	1.12176	0.857847	1.46688	0.401136		169	1.21859	0.9479	1.56658	0.122955		537	0.896742	0.779248	1.03195	0.128252		244	0.900099	0.729139	1.11114	0.327414		102	0.913686	0.673866	1.23886	0.561167		191	0.885859	0.694021	1.13072
		rs631272	TNFRSF8-25	599	1.00033	0.875922	1.1424	0.996155		294	1.16696	0.961067	1.41696	0.118996		136	0.890003	0.680086	1.16471	0.395863		169	0.831504	0.644739	1.07237	0.155132		539	1.1402	0.991592	1.31108	0.0655545		245	1.13661	0.923207	1.39934	0.22748		103	1.1075	0.818262	1.49898	0.508496		191	1.15193	0.900884	1.47295
		rs630542	TNFRSF8-24	600	0.975547	0.853406	1.11517	0.716795		294	1.08813	0.894847	1.32316	0.397291		137	0.887887	0.676167	1.1659	0.392235		169	0.854291	0.661722	1.1029	0.226888		539	1.11612	0.970153	1.28406	0.124479		245	1.09948	0.891415	1.3561	0.375597		103	1.13752	0.838325	1.5435	0.40797		191	1.1136	0.87236	1.42155
	TNFRSF1B	rs816060	TNFRSF1B-15	597	1.00657	0.881292	1.14966	0.92307		294	1.02412	0.844525	1.24191	0.808568		135	0.946755	0.720985	1.24322	0.693836		168	1.03246	0.802212	1.32879	0.804049		538	0.969307	0.84326	1.11419	0.66095		245	1.00034	0.813477	1.23014	0.997399		103	0.953583	0.704257	1.29118	0.758568		190	0.949127	0.744061	1.21071
		rs496888	TNFRSF1B-07	598	0.994516	0.859516	1.15072	0.941109		292	1.03901	0.840984	1.28366	0.722827		137	0.92039	0.678307	1.24887	0.594205		169	1.00304	0.761186	1.32174	0.982785		538	1.03162	0.885642	1.20167	0.689194		245	0.973908	0.775136	1.22365	0.820429		103	1.42139	1.02703	1.96718	0.0339373		190	0.907992	0.692705	1.19019
		rs976881	TNFRSF1B-16	597	0.95988	0.831343	1.10829	0.57669		291	0.944675	0.762719	1.17004	0.602104		137	1.20078	0.90662	1.5904	0.201881		169	0.785834	0.594634	1.03851	0.0902071		537	1.08236	0.933083	1.25552	0.295908		244	1.00797	0.803201	1.26494	0.945377		103	0.972466	0.704045	1.34322	0.865461		190	1.26651	0.983169	1.6315
		rs597519	TNFRSF1B-12	599	0.984388	0.700085	1.38415	0.927896		294	1.08351	0.677761	1.73218	0.737568		137	0.813074	0.369722	1.78807	0.606797		168	0.925339	0.476964	1.79521	0.818492		540	0.91054	0.628848	1.31842	0.619724		246	0.700204	0.386962	1.26701	0.23887		103	1.12372	0.502711	2.51189	0.776239		191	1.13672	0.619721	2.08503
		rs5745984	TNFRSF1B-09	600	0.759634	0.482447	1.19608	0.235251		294	1.02118	0.559076	1.86525	0.945627		137	0.677404	0.228872	2.00495	0.481738		169	0.486302	0.185996	1.27148	0.141516		540	0.889495	0.57	1.38807	0.606034		246	0.635117	0.293716	1.37334	0.248628		103	1.74661	0.713965	4.27281	0.221781		191	0.876106	0.431564	1.77856
		rs816050	TNFRSF1B-14	596	0.822292	0.691193	0.978256	0.0272402		294	0.838313	0.652341	1.0773	0.168167		134	0.944823	0.677814	1.31701	0.73767		168	0.675216	0.472899	0.964088	0.0306777		538	0.94	0.787813	1.12159	0.492307		245	0.963984	0.742695	1.25121	0.782801		102	0.654497	0.432279	0.990947	0.0451843		191	1.11796	0.822596	1.51937
		rs683240	TNFRSF1B-13	597	0.889173	0.75783	1.04328	0.149752		293	1.05878	0.841946	1.33145	0.625197		136	0.699251	0.493694	0.990395	0.0439773		168	0.78038	0.578351	1.05298	0.104753		540	0.850668	0.718595	1.00702	0.0602783		246	0.958029	0.746776	1.22904	0.735855		103	0.868682	0.598558	1.26071	0.458803		191	0.726564	0.541054	0.975679
		rs5746016	TNFRSF1B-10	592	0.648403	0.460058	0.913854	0.0133428		290	0.462374	0.270909	0.789156	0.00468234		137	0.791833	0.413296	1.51707	0.48169		165	0.932446	0.496969	1.74952	0.827548		531	0.78296	0.558399	1.09783	0.155971		241	0.808114	0.503241	1.29768	0.377971		103	0.604382	0.268102	1.36246	0.224677		187	0.866048	0.46789	1.60303
		rs590977	TNFRSF1B-11	596	0.996279	0.840671	1.18069	0.965682		290	1.25932	0.986934	1.60688	0.0637113		137	0.704663	0.475315	1.04467	0.0814373		169	0.848389	0.62277	1.15575	0.297258		538	0.857031	0.713042	1.0301	0.100175		244	0.934144	0.707457	1.23347	0.630963		103	0.970227	0.642938	1.46412	0.885525		191	0.739732	0.54216	1.0093
[truncated: 140 more rows]
[truncated: 41 more columns]
